# Supplementary material for: Caffeine is negatively associated with depression in patients aged 20 and older
Source: Front Psychiatry. 2022 Dec 1;13:1037579. doi: 10.3389/fpsyt.2022.1037579 (PMC9751366; doi:10.3389/fpsyt.2022.1037579)
Supplement: Supplementary file 1 [file Table_1.XLSX]

## Sheet: Sheet1
SEQN	DPQ010	DPQ020	DPQ030	DPQ040	DPQ050	DPQ060	DPQ070	DPQ080	DPQ090	DPQ100	Depression (continuous)	Education	Weight	Marital status	Daily sleepiness	Moderate recreational activities	Race	Caffeine consumption	Cigarette smoking	Special diet	Depression (categorical)	Age	Sex
93705	0	0	0	0	0	0	0	0	0	0	0	0	8338.42	2	0	120	4	361	0	2	0	66	2
93708	0	0	0	0	0	0	0	0	0	0	0	0	14372.5	1	2	150	2	33	0	2	0	66	2
93721	0	0	0	0	0	0	0	0	0	0	0	0	8589.05	1	0	0	1	395	0	2	0	60	2
93723	0	0	0	0	0	0	0	0	0	0	0	1	229129	1	2	0	3	214	0	2	0	64	1
93726	0	0	0	0	0	0	0	0	0	0	0	0	5435.07	2	1	180	1	225	0	2	0	67	2
93727	0	0	0	0	0	0	0	0	0	0	0	1	22181.2	1	0	630	2	66	0	2	0	70	1
93728	0	0	0	0	0	0	0	0	0	0	0	1	31532.9	1	2	0	4	46	0	2	0	53	1
93729	0	0	0	0	0	0	0	0	0	0	0	0	12103.9	3	2	0	4	0	1	2	0	42	1
93735	0	0	0	0	0	0	0	0	0	0	0	0	10706.4	1	2	0	1	99	0	2	0	52	1
93756	0	0	0	0	0	0	0	0	0	0	0	1	6735.52	1	3	0	4	3	0	2	0	64	2
93763	0	0	0	0	0	0	0	0	0	0	0	0	100888	1	2	120	3	186	0	2	0	40	1
93768	0	0	0	0	0	0	0	0	0	0	0	0	20661.3	1	2	0	3	243	0	2	0	80	1
93770	0	0	0	0	0	0	0	0	0	0	0	0	16779.1	3	4	480	1	174	1	2	0	55	1
93772	0	0	0	0	0	0	0	0	0	0	0	0	20200.6	3	1	0	4	72	0	2	0	55	2
93776	0	0	0	0	0	0	0	0	0	0	0	0	21739.5	3	2	420	4	0	0	2	0	32	2
93783	0	0	0	0	0	0	0	0	0	0	0	0	59166.3	3	2	120	1	239	0	2	0	21	2
93799	0	0	0	0	0	0	0	0	0	0	0	0	46502.3	2	1	120	4	0	0	2	0	41	1
93814	0	0	0	0	0	0	0	0	0	0	0	1	27756.3	1	0	180	4	48	0	2	0	41	2
93819	0	0	0	0	0	0	0	0	0	0	0	0	21208.7	2	2	180	4	1	0	2	0	63	2
93825	0	0	0	0	0	0	0	0	0	0	0	0	7992.56	2	3	420	3	312	0	2	0	74	1
93829	0	0	0	0	0	0	0	0	0	0	0	1	52561.3	1	1	240	4	24	0	2	0	38	2
93831	0	0	0	0	0	0	0	0	0	0	0	0	10839.6	1	1	0	1	461	0	2	0	61	1
93832	0	0	0	0	0	0	0	0	0	0	0	1	11321.4	1	0	180	2	22	0	2	0	63	1
93839	0	0	0	0	0	0	0	0	0	0	0	1	190727	1	0	0	3	314	0	2	0	50	2
93849	0	0	0	0	0	0	0	0	0	0	0	1	253429	1	2	60	3	128	0	2	0	40	2
93850	0	0	0	0	0	0	0	0	0	0	0	0	23543.4	2	1	0	4	52	0	2	0	74	2
93853	0	0	0	0	0	0	0	0	0	0	0	0	24293	3	1	0	1	138	0	2	0	50	1
93855	0	0	0	0	0	0	0	0	0	0	0	1	34530.4	3	3	0	3	253	0	2	0	71	1
93863	0	0	0	0	0	0	0	0	0	0	0	0	19227.7	1	0	20	2	264	1	2	0	50	1
93875	0	0	0	0	0	0	0	0	0	0	0	0	22498.8	3	2	720	4	4	0	2	0	37	1
93891	0	0	0	0	0	0	0	0	0	0	0	0	29846.7	1	2	0	1	63	0	2	0	56	2
93900	0	0	0	0	0	0	0	0	0	0	0	0	57805.9	1	1	0	1	339	0	2	0	48	1
93906	0	0	0	0	0	0	0	0	0	0	0	0	38126	1	2	0	1	185	0	2	0	39	1
93909	0	0	0	0	0	0	0	0	0	0	0	1	13051.9	3	0	90	2	0	0	2	0	41	1
93916	0	0	0	0	0	0	0	0	0	0	0	1	15955.9	3	0	0	2	4	0	2	0	28	1
93918	0	0	0	0	0	0	0	0	0	0	0	0	38143.2	1	1	20	3	221	0	2	0	36	1
93920	0	0	0	0	0	0	0	0	0	0	0	1	12572.6	1	1	90	2	101	0	2	0	61	2
93937	0	0	0	0	0	0	0	0	0	0	0	1	65454.8	1	3	240	3	169	0	2	0	30	1
93945	0	0	0	0	0	0	0	0	0	0	0	0	8024.13	3	3	0	4	4	0	2	0	66	1
93949	0	0	0	0	0	0	0	0	0	0	0	1	6925.67	1	1	0	2	50	0	2	0	49	2
93952	0	0	0	0	0	0	0	0	0	0	0	1	73404.1	1	4	420	3	0	0	2	0	34	2
93955	0	0	0	0	0	0	0	0	0	0	0	0	13884.3	2	2	0	1	113	1	2	0	66	2
93969	0	0	0	0	0	0	0	0	0	0	0	1	62292.6	2	2	80	3	72	0	2	0	33	2
93974	0	0	0	0	0	0	0	0	0	0	0	1	63655.3	2	1	120	3	375	0	2	0	59	1
93983	0	0	0	0	0	0	0	0	0	0	0	0	19678.4	1	2	600	2	284	0	2	0	75	2
93987	0	0	0	0	0	0	0	0	0	0	0	0	22831.8	1	1	0	1	79	1	2	0	35	1
93999	0	0	0	0	0	0	0	0	0	0	0	1	34528.9	3	1	0	4	0	0	2	0	23	2
94010	0	0	0	0	0	0	0	0	0	0	0	1	62831.1	1	3	120	3	144	0	2	0	71	1
94019	0	0	0	0	0	0	0	0	0	0	0	0	36240.2	1	2	0	4	0	0	2	0	64	2
94021	0	0	0	0	0	0	0	0	0	0	0	0	38278.9	2	1	0	3	408	0	2	0	38	2
94033	0	0	0	0	0	0	0	0	0	0	0	0	95567.2	1	4	315	1	291	0	2	0	55	2
94039	0	0	0	0	0	0	0	0	0	0	0	1	12271.4	1	1	0	2	108	0	2	0	60	1
94041	0	0	0	0	0	0	0	0	0	0	0	1	25217.4	1	4	0	1	168	0	2	0	60	2
94043	0	0	0	0	0	0	0	0	0	0	0	1	10837	1	2	0	2	216	1	2	0	64	1
94051	0	0	0	0	0	0	0	0	0	0	0	0	45657.7	2	1	0	3	59	0	2	0	80	2
94055	0	0	0	0	0	0	0	0	0	0	0	0	9325.15	2	0	0	4	2	0	2	0	80	1
94058	0	0	0	0	0	0	0	0	0	0	0	1	80632.7	1	3	0	3	387	0	2	0	61	2
94060	0	0	0	0	0	0	0	0	0	0	0	1	27901.4	1	3	0	3	66	0	2	0	59	1
94061	0	0	0	0	0	0	0	0	0	0	0	0	30311	1	4	0	1	0	0	2	0	36	2
94092	0	0	0	0	0	0	0	0	0	0	0	0	28682.5	1	1	0	1	288	0	2	0	52	1
94101	0	0	0	0	0	0	0	0	0	0	0	1	23294.3	1	3	600	2	176	0	2	0	64	2
94113	0	0	0	0	0	0	0	0	0	0	0	0	72777.3	2	2	0	3	396	0	2	0	60	2
94118	0	0	0	0	0	0	0	0	0	0	0	0	19878.6	1	0	630	1	95	0	2	0	50	2
94124	0	0	0	0	0	0	0	0	0	0	0	0	26719.4	1	0	0	1	410	0	2	0	55	1
94127	0	0	0	0	0	0	0	0	0	0	0	0	38208.2	1	0	0	2	3	0	2	0	34	2
94138	0	0	0	0	0	0	0	0	0	0	0	1	10839.1	1	1	0	2	131	0	2	0	72	2
94141	0	0	0	0	0	0	0	0	0	0	0	1	18649.3	1	1	0	4	0	0	2	0	71	1
94150	0	0	0	0	0	0	0	0	0	0	0	0	17154.3	1	4	0	3	128	0	2	0	68	1
94173	0	0	0	0	0	0	0	0	0	0	0	0	12621.3	2	1	0	4	209	0	2	0	68	2
94183	0	0	0	0	0	0	0	0	0	0	0	1	113715	1	1	0	3	86	0	2	0	49	1
94187	0	0	0	0	0	0	0	0	0	0	0	1	26451.4	1	1	0	2	92	0	2	0	54	2
94198	0	0	0	0	0	0	0	0	0	0	0	0	11353.1	1	2	0	1	180	1	2	0	63	2
94200	0	0	0	0	0	0	0	0	0	0	0	1	26817.7	3	2	0	1	102	0	2	0	26	2
94201	0	0	0	0	0	0	0	0	0	0	0	1	29003.1	1	1	0	2	222	0	2	0	77	1
94210	0	0	0	0	0	0	0	0	0	0	0	0	10298.5	2	0	0	4	0	0	2	0	80	1
94227	0	0	0	0	0	0	0	0	0	0	0	1	35107.2	2	3	120	3	75	0	2	0	80	1
94233	0	0	0	0	0	0	0	0	0	0	0	0	10685.5	1	2	0	1	71	0	2	0	62	1
94251	0	0	0	0	0	0	0	0	0	0	0	0	86111.4	1	2	90	3	21	1	2	0	22	2
94259	0	0	0	0	0	0	0	0	0	0	0	0	22192.8	1	0	0	2	0	0	2	0	50	2
94260	0	0	0	0	0	0	0	0	0	0	0	0	13364.7	1	0	0	2	18	0	2	0	48	2
94267	0	0	0	0	0	0	0	0	0	0	0	1	13067.9	1	2	0	2	109	0	2	0	80	2
94279	0	0	0	0	0	0	0	0	0	0	0	1	19895.5	1	0	240	2	94	0	2	0	39	1
94286	0	0	0	0	0	0	0	0	0	0	0	1	22635.9	2	1	180	4	118	0	2	0	75	2
94293	0	0	0	0	0	0	0	0	0	0	0	1	147281	1	2	0	3	410	0	2	0	64	1
94301	0	0	0	0	0	0	0	0	0	0	0	1	5573.21	1	1	0	2	113	0	2	0	64	2
94313	0	0	0	0	0	0	0	0	0	0	0	0	32009.9	3	1	0	4	0	0	2	0	41	1
94314	0	0	0	0	0	0	0	0	0	0	0	0	27483.8	1	0	0	2	328	1	2	0	48	1
94319	0	0	0	0	0	0	0	0	0	0	0	1	225035	1	2	480	3	85	0	2	0	44	1
94322	0	0	0	0	0	0	0	0	0	0	0	0	19407.7	3	3	0	1	22	0	2	0	20	1
94323	0	0	0	0	0	0	0	0	0	0	0	1	9850.78	1	2	0	2	0	0	2	0	60	1
94326	0	0	0	0	0	0	0	0	0	0	0	0	213910	2	1	840	3	326	0	2	0	55	1
94339	0	0	0	0	0	0	0	0	0	0	0	1	74861.3	1	2	0	1	329	0	2	0	37	1
94340	0	0	0	0	0	0	0	0	0	0	0	0	147427	3	3	0	3	49	1	2	0	25	1
94350	0	0	0	0	0	0	0	0	0	0	0	1	29894.1	1	0	210	2	45	0	2	0	54	1
94356	0	0	0	0	0	0	0	0	0	0	0	1	18794.2	2	1	0	4	38	1	2	0	58	1
94362	0	0	0	0	0	0	0	0	0	0	0	1	28317.3	1	2	300	3	152	0	2	0	79	1
94372	0	0	0	0	0	0	0	0	0	0	0	1	5168.13	1	2	0	4	306	0	2	0	68	1
94373	0	0	0	0	0	0	0	0	0	0	0	0	24954.3	2	2	30	3	15	0	2	0	80	2
94381	0	0	0	0	0	0	0	0	0	0	0	1	21435.5	2	0	0	4	237	0	2	0	80	2
94390	0	0	0	0	0	0	0	0	0	0	0	1	9055.29	1	2	0	2	81	0	2	0	72	2
94392	0	0	0	0	0	0	0	0	0	0	0	1	39919.9	3	2	720	4	105	0	2	0	25	1
94401	0	0	0	0	0	0	0	0	0	0	0	1	237630	1	1	360	3	135	0	2	0	57	1
94404	0	0	0	0	0	0	0	0	0	0	0	0	43280.6	2	2	0	3	138	0	2	0	80	2
94408	0	0	0	0	0	0	0	0	0	0	0	1	38126.2	1	0	600	3	83	1	2	0	72	1
94433	0	0	0	0	0	0	0	0	0	0	0	0	37751.5	1	0	0	4	40	0	2	0	46	1
94436	0	0	0	0	0	0	0	0	0	0	0	0	25807.4	1	0	0	4	45	1	2	0	31	2
94445	0	0	0	0	0	0	0	0	0	0	0	0	15800.3	1	1	0	3	354	0	2	0	53	1
94448	0	0	0	0	0	0	0	0	0	0	0	0	140449	1	1	0	3	47	0	2	0	41	1
94457	0	0	0	0	0	0	0	0	0	0	0	1	306376	3	2	0	3	396	0	2	0	46	2
94460	0	0	0	0	0	0	0	0	0	0	0	1	7350.02	1	1	0	4	4	0	2	0	61	2
94471	0	0	0	0	0	0	0	0	0	0	0	0	47197.7	1	1	0	1	164	0	2	0	42	2
94476	0	0	0	0	0	0	0	0	0	0	0	1	364958	1	1	150	3	148	0	2	0	55	2
94490	0	0	0	0	0	0	0	0	0	0	0	0	33260.2	2	0	0	3	311	0	2	0	64	2
94493	0	0	0	0	0	0	0	0	0	0	0	0	8121.62	1	3	0	1	14	0	2	0	63	1
94507	0	0	0	0	0	0	0	0	0	0	0	0	23515.1	1	0	0	4	7	0	2	0	34	1
94523	0	0	0	0	0	0	0	0	0	0	0	1	22778.7	1	0	0	4	13	0	2	0	65	2
94526	0	0	0	0	0	0	0	0	0	0	0	0	19525.1	1	0	0	4	0	1	2	0	37	1
94528	0	0	0	0	0	0	0	0	0	0	0	0	26324	1	1	0	2	50	0	2	0	34	1
94532	0	0	0	0	0	0	0	0	0	0	0	1	25523.9	1	1	0	1	94	0	2	0	36	2
94534	0	0	0	0	0	0	0	0	0	0	0	1	25571	1	0	420	3	54	0	2	0	80	1
94541	0	0	0	0	0	0	0	0	0	0	0	0	18428.3	1	1	0	4	0	0	2	0	79	2
94564	0	0	0	0	0	0	0	0	0	0	0	0	13588.4	2	4	80	1	0	0	2	0	80	2
94576	0	0	0	0	0	0	0	0	0	0	0	0	33257.8	3	1	0	1	179	0	2	0	33	2
94577	0	0	0	0	0	0	0	0	0	0	0	1	112979	3	1	90	3	108	0	2	0	30	2
94579	0	0	0	0	0	0	0	0	0	0	0	0	29885.4	3	1	0	4	60	0	2	0	52	1
94591	0	0	0	0	0	0	0	0	0	0	0	1	27358.4	1	3	0	3	306	1	2	0	42	1
94607	0	0	0	0	0	0	0	0	0	0	0	1	95111.4	1	1	0	3	178	0	2	0	38	1
94619	0	0	0	0	0	0	0	0	0	0	0	1	6238.51	1	1	0	4	47	0	2	0	61	1
94624	0	0	0	0	0	0	0	0	0	0	0	1	18559.1	1	1	0	2	208	0	2	0	38	1
94647	0	0	0	0	0	0	0	0	0	0	0	1	18357.9	1	4	60	2	20	0	2	0	38	2
94649	0	0	0	0	0	0	0	0	0	0	0	0	90351.3	2	3	0	3	288	0	2	0	67	1
94652	0	0	0	0	0	0	0	0	0	0	0	1	63486.7	2	0	90	3	167	0	2	0	74	2
94664	0	0	0	0	0	0	0	0	0	0	0	1	9814.57	1	1	90	2	144	0	2	0	41	1
94669	0	0	0	0	0	0	0	0	0	0	0	1	322377	1	0	90	3	337	0	2	0	38	1
94670	0	0	0	0	0	0	0	0	0	0	0	0	7847.45	1	4	0	4	2	0	2	0	60	1
94676	0	0	0	0	0	0	0	0	0	0	0	1	5168.13	1	0	0	4	102	0	2	0	67	1
94679	0	0	0	0	0	0	0	0	0	0	0	1	16971.2	1	2	40	1	145	0	2	0	63	1
94681	0	0	0	0	0	0	0	0	0	0	0	0	42686.8	1	1	240	3	3	0	2	0	60	1
94684	0	0	0	0	0	0	0	0	0	0	0	0	43703.2	1	0	0	3	148	0	2	0	38	2
94693	0	0	0	0	0	0	0	0	0	0	0	0	24993.1	3	2	0	3	33	0	2	0	59	1
94697	0	0	0	0	0	0	0	0	0	0	0	1	104368	3	2	30	3	197	0	2	0	23	2
94707	0	0	0	0	0	0	0	0	0	0	0	1	20258.1	1	1	0	3	31	0	2	0	80	1
94708	0	0	0	0	0	0	0	0	0	0	0	1	91845.6	1	0	0	3	192	0	2	0	41	1
94716	0	0	0	0	0	0	0	0	0	0	0	1	53591.5	2	1	300	3	259	0	2	0	76	2
94724	0	0	0	0	0	0	0	0	0	0	0	0	72154.7	2	2	0	3	216	0	2	0	80	2
94739	0	0	0	0	0	0	0	0	0	0	0	1	30663.6	1	1	210	3	265	1	2	0	57	1
94752	0	0	0	0	0	0	0	0	0	0	0	0	70988.5	2	2	0	3	145	0	2	0	73	1
94766	0	0	0	0	0	0	0	0	0	0	0	1	21248.5	1	1	210	4	35	0	2	0	42	1
94780	0	0	0	0	0	0	0	0	0	0	0	1	31849.7	1	1	0	1	30	0	2	0	74	1
94786	0	0	0	0	0	0	0	0	0	0	0	1	78004.6	1	1	180	3	161	0	2	0	24	2
94788	0	0	0	0	0	0	0	0	0	0	0	1	21032.5	1	0	0	2	201	0	2	0	53	2
94797	0	0	0	0	0	0	0	0	0	0	0	0	12307	1	0	0	2	0	0	2	0	66	2
94819	0	0	0	0	0	0	0	0	0	0	0	0	15599.2	1	1	120	1	58	0	2	0	32	2
94826	0	0	0	0	0	0	0	0	0	0	0	1	5564.55	1	0	135	4	7	1	2	0	66	2
94847	0	0	0	0	0	0	0	0	0	0	0	0	16667.4	2	4	0	4	78	0	2	0	80	2
94850	0	0	0	0	0	0	0	0	0	0	0	0	39772.1	2	1	0	3	0	1	2	0	46	1
94856	0	0	0	0	0	0	0	0	0	0	0	0	142039	2	1	0	3	207	0	2	0	77	2
94860	0	0	0	0	0	0	0	0	0	0	0	1	12668.9	1	2	0	4	0	0	2	0	33	2
94862	0	0	0	0	0	0	0	0	0	0	0	1	20614.6	2	1	120	2	317	0	2	0	53	2
94868	0	0	0	0	0	0	0	0	0	0	0	1	31862.1	3	1	0	1	46	0	2	0	59	1
94883	0	0	0	0	0	0	0	0	0	0	0	0	11076.8	1	1	0	4	2	0	2	0	59	1
94885	0	0	0	0	0	0	0	0	0	0	0	1	10498.8	1	2	90	4	22	0	2	0	64	1
94889	0	0	0	0	0	0	0	0	0	0	0	0	25124.3	1	1	525	1	67	0	2	0	41	2
94899	0	0	0	0	0	0	0	0	0	0	0	0	27145.2	1	1	0	4	33	0	2	0	32	2
94902	0	0	0	0	0	0	0	0	0	0	0	0	11904.3	1	2	0	2	75	0	2	0	67	2
94916	0	0	0	0	0	0	0	0	0	0	0	0	29700.8	3	1	270	4	99	0	2	0	26	2
94938	0	0	0	0	0	0	0	0	0	0	0	0	12019.5	1	1	0	4	255	0	2	0	61	1
94959	0	0	0	0	0	0	0	0	0	0	0	1	38805.3	1	4	0	4	0	0	2	0	48	1
94960	0	0	0	0	0	0	0	0	0	0	0	1	82650.3	3	0	420	3	416	1	2	0	26	1
94962	0	0	0	0	0	0	0	0	0	0	0	1	23774.8	1	0	225	2	0	0	2	0	57	2
94967	0	0	0	0	0	0	0	0	0	0	0	1	22273.1	1	1	0	4	95	0	2	0	40	2
94969	0	0	0	0	0	0	0	0	0	0	0	0	10205.6	1	0	0	3	144	0	2	0	80	1
94970	0	0	0	0	0	0	0	0	0	0	0	0	21315.3	2	2	0	1	420	1	2	0	55	1
94998	0	0	0	0	0	0	0	0	0	0	0	1	30137.3	3	2	0	3	111	0	2	0	45	1
95007	0	0	0	0	0	0	0	0	0	0	0	0	15366.7	1	1	300	3	283	0	2	0	79	1
95026	0	0	0	0	0	0	0	0	0	0	0	1	25940.8	3	0	240	4	5	0	2	0	20	1
95036	0	0	0	0	0	0	0	0	0	0	0	1	26752.2	1	1	0	3	334	0	2	0	80	1
95042	0	0	0	0	0	0	0	0	0	0	0	0	9382.88	1	1	0	1	2	0	2	0	65	2
95044	0	0	0	0	0	0	0	0	0	0	0	1	7390.27	1	1	120	3	306	0	2	0	67	2
95046	0	0	0	0	0	0	0	0	0	0	0	1	8062.11	3	0	0	4	120	0	2	0	63	2
95052	0	0	0	0	0	0	0	0	0	0	0	0	24855.5	1	2	0	2	39	0	2	0	40	2
95055	0	0	0	0	0	0	0	0	0	0	0	1	48172	3	1	840	1	65	0	2	0	40	1
95057	0	0	0	0	0	0	0	0	0	0	0	1	54035.3	1	2	0	3	288	0	2	0	71	1
95059	0	0	0	0	0	0	0	0	0	0	0	0	25233.3	3	0	0	3	0	0	2	0	53	1
95061	0	0	0	0	0	0	0	0	0	0	0	0	52623.5	1	0	0	1	39	1	2	0	45	1
95069	0	0	0	0	0	0	0	0	0	0	0	0	124334	1	0	0	3	147	1	2	0	26	1
95073	0	0	0	0	0	0	0	0	0	0	0	0	22191.4	2	1	50	1	153	0	2	0	71	2
95083	0	0	0	0	0	0	0	0	0	0	0	0	80666.9	1	2	0	3	146	0	2	0	37	1
95089	0	0	0	0	0	0	0	0	0	0	0	0	33025	1	2	0	4	253	1	2	0	31	2
95094	0	0	0	0	0	0	0	0	0	0	0	0	30420	3	1	0	1	0	0	2	0	37	2
95099	0	0	0	0	0	0	0	0	0	0	0	0	23014.6	1	2	300	2	0	0	2	0	70	2
95101	0	0	0	0	0	0	0	0	0	0	0	0	17265.1	1	1	0	3	51	0	2	0	80	2
95103	0	0	0	0	0	0	0	0	0	0	0	1	91837.3	1	0	60	1	280	0	2	0	39	1
95115	0	0	0	0	0	0	0	0	0	0	0	0	26218.1	1	2	0	4	87	0	2	0	33	2
95118	0	0	0	0	0	0	0	0	0	0	0	1	10809.4	1	2	0	2	225	0	2	0	57	1
95121	0	0	0	0	0	0	0	0	0	0	0	1	9601.39	1	0	120	1	103	0	2	0	66	2
95126	0	0	0	0	0	0	0	0	0	0	0	0	26352.2	1	2	0	2	96	0	2	0	59	2
95131	0	0	0	0	0	0	0	0	0	0	0	0	26440.9	1	2	0	3	0	0	2	0	60	1
95151	0	0	0	0	0	0	0	0	0	0	0	0	24756.2	2	2	105	3	54	0	2	0	80	2
95157	0	0	0	0	0	0	0	0	0	0	0	1	31434.8	1	1	0	4	154	0	2	0	54	1
95168	0	0	0	0	0	0	0	0	0	0	0	1	13694.8	1	2	0	4	1	0	2	0	59	2
95179	0	0	0	0	0	0	0	0	0	0	0	1	47635.7	1	1	0	3	0	0	2	0	31	2
95182	0	0	0	0	0	0	0	0	0	0	0	1	41396.9	1	0	0	1	298	0	2	0	56	1
95189	0	0	0	0	0	0	0	0	0	0	0	1	6561.03	2	1	0	4	79	0	2	0	66	1
95203	0	0	0	0	0	0	0	0	0	0	0	1	15166.6	2	1	120	4	63	0	2	0	54	1
95206	0	0	0	0	0	0	0	0	0	0	0	1	21248.5	1	2	0	4	184	0	2	0	47	1
95216	0	0	0	0	0	0	0	0	0	0	0	1	20924.1	1	0	70	2	0	1	2	0	50	1
95238	0	0	0	0	0	0	0	0	0	0	0	0	10105.2	1	1	0	4	78	0	2	0	78	1
95251	0	0	0	0	0	0	0	0	0	0	0	0	81601.1	1	3	0	3	137	0	2	0	38	2
95273	0	0	0	0	0	0	0	0	0	0	0	1	23568.3	1	2	120	1	210	1	2	0	62	1
95279	0	0	0	0	0	0	0	0	0	0	0	0	27649.2	1	0	0	2	51	0	2	0	36	1
95280	0	0	0	0	0	0	0	0	0	0	0	0	74577.2	3	2	150	3	427	1	2	0	42	2
95284	0	0	0	0	0	0	0	0	0	0	0	1	7793.26	1	1	0	1	122	0	2	0	41	2
95296	0	0	0	0	0	0	0	0	0	0	0	1	23902	1	2	60	2	96	0	2	0	40	1
95302	0	0	0	0	0	0	0	0	0	0	0	0	16859.3	1	1	0	1	134	0	2	0	45	2
95308	0	0	0	0	0	0	0	0	0	0	0	1	9430.04	1	1	270	4	6	0	2	0	64	2
95312	0	0	0	0	0	0	0	0	0	0	0	1	29149	3	1	840	2	36	0	2	0	25	1
95313	0	0	0	0	0	0	0	0	0	0	0	1	300981	1	1	60	3	296	0	2	0	54	2
95323	0	0	0	0	0	0	0	0	0	0	0	1	36967.8	3	2	180	2	36	0	2	0	21	1
95324	0	0	0	0	0	0	0	0	0	0	0	1	33763.3	1	0	200	1	197	0	2	0	70	1
95325	0	0	0	0	0	0	0	0	0	0	0	0	12538.9	2	0	0	1	94	0	2	0	68	1
95348	0	0	0	0	0	0	0	0	0	0	0	1	54064.4	2	0	0	1	0	0	2	0	39	2
95356	0	0	0	0	0	0	0	0	0	0	0	1	11260.4	1	2	0	2	66	0	2	0	61	1
95360	0	0	0	0	0	0	0	0	0	0	0	0	265875	1	1	180	3	39	0	2	0	69	1
95377	0	0	0	0	0	0	0	0	0	0	0	1	36499.2	1	2	0	3	160	0	2	0	63	1
95382	0	0	0	0	0	0	0	0	0	0	0	0	15334.7	1	2	210	4	6	0	2	0	60	1
95385	0	0	0	0	0	0	0	0	0	0	0	1	33140	2	2	50	2	46	0	2	0	28	2
95391	0	0	0	0	0	0	0	0	0	0	0	0	13626.2	3	0	40	1	0	0	2	0	44	2
95392	0	0	0	0	0	0	0	0	0	0	0	0	70245.5	3	0	0	3	75	0	2	0	21	1
95394	0	0	0	0	0	0	0	0	0	0	0	0	42100.7	1	1	0	1	56	1	2	0	47	1
95397	0	0	0	0	0	0	0	0	0	0	0	0	27776.1	1	2	0	3	102	0	2	0	68	1
95401	0	0	0	0	0	0	0	0	0	0	0	0	25310.4	2	0	0	3	7	0	2	0	80	2
95410	0	0	0	0	0	0	0	0	0	0	0	1	9841.09	1	2	0	4	51	0	2	0	76	1
95414	0	0	0	0	0	0	0	0	0	0	0	0	18318.6	1	0	0	1	138	0	2	0	27	1
95416	0	0	0	0	0	0	0	0	0	0	0	1	20562.1	1	1	0	2	124	0	2	0	36	2
95417	0	0	0	0	0	0	0	0	0	0	0	0	14932.8	2	2	0	1	138	0	2	0	63	1
95418	0	0	0	0	0	0	0	0	0	0	0	1	38960.8	1	2	0	4	102	0	2	0	59	1
95421	0	0	0	0	0	0	0	0	0	0	0	0	14748	2	3	0	3	333	0	2	0	78	1
95442	0	0	0	0	0	0	0	0	0	0	0	1	68219.2	1	4	0	3	33	0	2	0	33	2
95444	0	0	0	0	0	0	0	0	0	0	0	0	40615.7	1	2	140	3	17	1	2	0	37	2
95445	0	0	0	0	0	0	0	0	0	0	0	0	31059.6	3	4	0	1	67	0	2	0	24	2
95448	0	0	0	0	0	0	0	0	0	0	0	0	54197.3	2	2	0	3	254	0	2	0	80	1
95449	0	0	0	0	0	0	0	0	0	0	0	0	33447.8	1	2	120	1	366	0	2	0	55	1
95450	0	0	0	0	0	0	0	0	0	0	0	0	33006.7	1	0	0	4	132	0	2	0	38	1
95459	0	0	0	0	0	0	0	0	0	0	0	0	13628	1	3	40	1	60	0	2	0	63	1
95465	0	0	0	0	0	0	0	0	0	0	0	0	21495.4	1	0	0	1	97	0	2	0	56	2
95468	0	0	0	0	0	0	0	0	0	0	0	1	76660.2	1	2	0	3	36	0	2	0	63	1
95480	0	0	0	0	0	0	0	0	0	0	0	1	128366	1	2	420	3	144	0	2	0	71	1
95484	0	0	0	0	0	0	0	0	0	0	0	0	13064.3	1	1	90	4	8	0	2	0	80	1
95525	0	0	0	0	0	0	0	0	0	0	0	0	41195.2	3	2	180	4	0	0	2	0	51	2
95528	0	0	0	0	0	0	0	0	0	0	0	1	75823.3	1	0	0	3	1	0	2	0	75	2
95531	0	0	0	0	0	0	0	0	0	0	0	1	266076	2	2	150	3	250	0	2	0	58	1
95533	0	0	0	0	0	0	0	0	0	0	0	0	30983	1	0	10	3	244	0	2	0	68	1
95534	0	0	0	0	0	0	0	0	0	0	0	0	9262.11	3	0	0	1	0	0	2	0	67	2
95540	0	0	0	0	0	0	0	0	0	0	0	0	6404.97	1	0	30	1	126	0	2	0	68	1
95542	0	0	0	0	0	0	0	0	0	0	0	1	15912.5	1	1	180	4	0	1	2	0	56	2
95543	0	0	0	0	0	0	0	0	0	0	0	1	30303.5	1	0	120	2	21	0	2	0	28	2
95556	0	0	0	0	0	0	0	0	0	0	0	1	60911.4	2	1	90	1	173	1	2	0	41	1
95557	0	0	0	0	0	0	0	0	0	0	0	1	34916.8	2	1	0	4	11	0	2	0	79	2
95561	0	0	0	0	0	0	0	0	0	0	0	0	10934.9	2	1	0	4	111	0	2	0	63	1
95565	0	0	0	0	0	0	0	0	0	0	0	0	63053.8	1	1	0	2	166	0	2	0	29	1
95574	0	0	0	0	0	0	0	0	0	0	0	1	74480.8	2	0	0	3	0	1	2	0	36	2
95575	0	0	0	0	0	0	0	0	0	0	0	0	16873.4	2	0	0	4	315	0	2	0	64	1
95576	0	0	0	0	0	0	0	0	0	0	0	1	60065.9	1	2	0	3	295	0	2	0	73	2
95578	0	0	0	0	0	0	0	0	0	0	0	1	6861.16	1	1	240	2	171	0	2	0	62	2
95581	0	0	0	0	0	0	0	0	0	0	0	0	11833.6	1	0	0	2	63	0	2	0	44	2
95582	0	0	0	0	0	0	0	0	0	0	0	1	14234.8	1	1	315	2	33	0	2	0	32	2
95590	0	0	0	0	0	0	0	0	0	0	0	0	28055.8	1	2	0	1	40	0	2	0	61	1
95591	0	0	0	0	0	0	0	0	0	0	0	1	17696.5	1	0	0	2	135	0	2	0	36	2
95593	0	0	0	0	0	0	0	0	0	0	0	1	75962	1	1	90	3	371	0	2	0	70	1
95599	0	0	0	0	0	0	0	0	0	0	0	1	176837	2	0	210	3	360	0	2	0	47	1
95602	0	0	0	0	0	0	0	0	0	0	0	0	43827	1	1	0	1	147	0	2	0	21	1
95606	0	0	0	0	0	0	0	0	0	0	0	0	34925.6	1	2	0	1	3	0	2	0	25	1
95615	0	0	0	0	0	0	0	0	0	0	0	0	12477.4	2	1	0	4	78	0	2	0	78	1
95617	0	0	0	0	0	0	0	0	0	0	0	1	10796.2	1	0	120	4	60	0	2	0	60	1
95625	0	0	0	0	0	0	0	0	0	0	0	1	11486.3	1	2	240	2	264	0	2	0	43	1
95645	0	0	0	0	0	0	0	0	0	0	0	0	13944	2	0	120	1	102	0	2	0	67	2
95649	0	0	0	0	0	0	0	0	0	0	0	1	23013.3	1	3	0	4	72	1	2	0	48	1
95654	0	0	0	0	0	0	0	0	0	0	0	1	58477.1	1	2	90	3	26	0	2	0	72	1
95663	0	0	0	0	0	0	0	0	0	0	0	0	53201.1	1	1	60	1	140	1	2	0	43	1
95674	0	0	0	0	0	0	0	0	0	0	0	1	28958.1	2	0	60	4	33	0	2	0	49	1
95675	0	0	0	0	0	0	0	0	0	0	0	0	10634	1	2	840	1	67	0	2	0	66	1
95680	0	0	0	0	0	0	0	0	0	0	0	0	38232.1	1	0	0	3	95	0	2	0	45	2
95699	0	0	0	0	0	0	0	0	0	0	0	1	5144.14	3	2	240	4	0	0	2	0	22	2
95700	0	0	0	0	0	0	0	0	0	0	0	0	20894.1	1	0	0	1	192	0	2	0	59	2
95713	0	0	0	0	0	0	0	0	0	0	0	1	7125.98	2	2	0	4	224	0	2	0	64	1
95716	0	0	0	0	0	0	0	0	0	0	0	0	34247.9	1	0	0	1	42	0	2	0	38	2
95718	0	0	0	0	0	0	0	0	0	0	0	0	16881.8	2	2	0	3	351	1	2	0	63	1
95720	0	0	0	0	0	0	0	0	0	0	0	1	6604.85	1	1	80	3	432	0	2	0	59	2
95743	0	0	0	0	0	0	0	0	0	0	0	0	13730.5	1	4	0	1	34	0	2	0	58	2
95744	0	0	0	0	0	0	0	0	0	0	0	1	16406.5	1	2	240	2	334	0	2	0	57	2
95752	0	0	0	0	0	0	0	0	0	0	0	0	17437.6	1	2	0	1	72	0	2	0	80	1
95761	0	0	0	0	0	0	0	0	0	0	0	1	25643	2	2	0	1	145	0	2	0	51	1
95762	0	0	0	0	0	0	0	0	0	0	0	1	58269.4	1	2	0	4	179	0	2	0	32	1
95771	0	0	0	0	0	0	0	0	0	0	0	1	19300.9	1	3	120	4	13	0	2	0	63	2
95791	0	0	0	0	0	0	0	0	0	0	0	0	25708.1	1	0	60	1	78	0	2	0	33	1
95813	0	0	0	0	0	0	0	0	0	0	0	0	8353.72	3	1	60	3	204	0	2	0	80	1
95822	0	0	0	0	0	0	0	0	0	0	0	1	16231.3	2	0	100	2	348	0	2	0	66	1
95838	0	0	0	0	0	0	0	0	0	0	0	1	21498.1	1	0	0	1	16	0	2	0	80	1
95846	0	0	0	0	0	0	0	0	0	0	0	0	6957.19	1	2	0	4	109	0	2	0	80	1
95848	0	0	0	0	0	0	0	0	0	0	0	0	20088.7	1	0	30	2	33	0	2	0	52	2
95850	0	0	0	0	0	0	0	0	0	0	0	1	42696.4	3	2	0	4	0	0	2	0	27	2
95851	0	0	0	0	0	0	0	0	0	0	0	1	41407.7	1	1	0	1	156	0	2	0	28	1
95854	0	0	0	0	0	0	0	0	0	0	0	1	145377	3	1	90	3	192	1	2	0	28	1
95862	0	0	0	0	0	0	0	0	0	0	0	0	20006.1	1	0	0	3	9	0	2	0	80	1
95863	0	0	0	0	0	0	0	0	0	0	0	1	35026.5	2	2	0	4	4	1	2	0	80	2
95877	0	0	0	0	0	0	0	0	0	0	0	1	115815	1	0	240	3	265	0	2	0	62	1
95900	0	0	0	0	0	0	0	0	0	0	0	1	127440	3	1	0	3	1	0	2	0	31	1
95902	0	0	0	0	0	0	0	0	0	0	0	0	10452.1	1	0	0	4	64	0	2	0	61	2
95904	0	0	0	0	0	0	0	0	0	0	0	1	18037.8	2	1	60	2	272	0	2	0	53	2
95910	0	0	0	0	0	0	0	0	0	0	0	1	14472.4	1	3	0	2	108	1	2	0	50	1
95912	0	0	0	0	0	0	0	0	0	0	0	1	122050	1	1	60	3	123	0	2	0	50	1
95922	0	0	0	0	0	0	0	0	0	0	0	0	336327	1	1	140	3	240	0	2	0	25	1
95936	0	0	0	0	0	0	0	0	0	0	0	0	10857	2	2	0	4	47	0	2	0	63	2
95951	0	0	0	0	0	0	0	0	0	0	0	0	52892.2	3	1	3360	3	145	0	2	0	24	1
95955	0	0	0	0	0	0	0	0	0	0	0	0	87316.2	3	3	0	3	20	0	2	0	22	2
95973	0	0	0	0	0	0	0	0	0	0	0	0	30335	1	2	0	1	144	0	2	0	21	2
95979	0	0	0	0	0	0	0	0	0	0	0	0	11250.5	1	4	0	4	0	0	2	0	66	1
95983	0	0	0	0	0	0	0	0	0	0	0	0	112251	2	1	0	3	162	0	2	0	78	2
95985	0	0	0	0	0	0	0	0	0	0	0	1	13251.5	1	1	0	3	349	0	2	0	62	1
95988	0	0	0	0	0	0	0	0	0	0	0	0	28142.4	1	2	0	3	411	0	2	0	80	1
95991	0	0	0	0	0	0	0	0	0	0	0	1	20400.4	1	0	0	2	0	0	2	0	43	1
95997	0	0	0	0	0	0	0	0	0	0	0	0	18936.9	1	1	0	4	108	0	2	0	61	2
96000	0	0	0	0	0	0	0	0	0	0	0	0	29031.3	1	1	0	4	33	1	2	0	29	1
96004	0	0	0	0	0	0	0	0	0	0	0	0	30553.2	2	1	0	3	355	1	2	0	55	1
96008	0	0	0	0	0	0	0	0	0	0	0	1	20344.5	2	1	600	4	9	0	2	0	52	1
96022	0	0	0	0	0	0	0	0	0	0	0	0	57424.9	1	1	0	1	0	0	2	0	56	1
96029	0	0	0	0	0	0	0	0	0	0	0	1	11701.1	1	0	300	2	135	0	2	0	31	1
96030	0	0	0	0	0	0	0	0	0	0	0	0	14397.5	2	1	0	4	11	0	2	0	59	1
96035	0	0	0	0	0	0	0	0	0	0	0	0	11796.9	1	1	0	2	0	0	2	0	20	2
96044	0	0	0	0	0	0	0	0	0	0	0	1	13090.5	1	1	20	4	114	0	2	0	61	2
96056	0	0	0	0	0	0	0	0	0	0	0	1	32264.1	3	0	480	1	14	0	2	0	20	1
96061	0	0	0	0	0	0	0	0	0	0	0	1	200295	1	2	0	3	435	1	2	0	67	1
96063	0	0	0	0	0	0	0	0	0	0	0	1	27221.6	3	2	240	2	146	1	2	0	27	2
96070	0	0	0	0	0	0	0	0	0	0	0	1	17926.7	1	1	210	2	167	0	2	0	45	1
96079	0	0	0	0	0	0	0	0	0	0	0	0	11540.1	3	1	0	1	239	0	2	0	52	1
96085	0	0	0	0	0	0	0	0	0	0	0	0	62613	1	0	0	3	163	0	2	0	25	1
96086	0	0	0	0	0	0	0	0	0	0	0	0	109029	1	2	270	3	101	0	2	0	65	1
96087	0	0	0	0	0	0	0	0	0	0	0	1	16386.1	1	0	0	1	491	0	2	0	68	1
96088	0	0	0	0	0	0	0	0	0	0	0	0	37360.2	3	2	240	4	33	0	2	0	20	1
96089	0	0	0	0	0	0	0	0	0	0	0	1	39060.2	1	2	150	3	144	0	2	0	76	1
96091	0	0	0	0	0	0	0	0	0	0	0	0	20845.2	3	2	60	1	146	0	2	0	54	2
96092	0	0	0	0	0	0	0	0	0	0	0	0	61399.3	3	1	480	1	2	0	2	0	22	1
96101	0	0	0	0	0	0	0	0	0	0	0	0	20858.8	1	0	0	2	11	0	2	0	52	1
96117	0	0	0	0	0	0	0	0	0	0	0	1	20420	1	0	150	1	3	0	2	0	68	1
96121	0	0	0	0	0	0	0	0	0	0	0	1	137734	1	1	0	3	336	0	2	0	65	2
96130	0	0	0	0	0	0	0	0	0	0	0	0	12890.4	1	4	0	2	58	0	2	0	61	1
96134	0	0	0	0	0	0	0	0	0	0	0	1	16156.1	1	1	180	2	266	0	2	0	65	2
96136	0	0	0	0	0	0	0	0	0	0	0	0	6885.02	1	0	0	1	102	0	2	0	62	1
96140	0	0	0	0	0	0	0	0	0	0	0	0	19758.6	1	0	0	1	96	0	2	0	54	1
96143	0	0	0	0	0	0	0	0	0	0	0	1	11030.8	1	0	0	2	170	0	2	0	55	1
96144	0	0	0	0	0	0	0	0	0	0	0	0	16711.3	2	1	0	4	96	0	2	0	64	2
96145	0	0	0	0	0	0	0	0	0	0	0	1	100348	1	1	0	3	47	0	2	0	78	2
96147	0	0	0	0	0	0	0	0	0	0	0	1	126523	3	2	180	3	384	0	2	0	31	1
96156	0	0	0	0	0	0	0	0	0	0	0	1	13762.7	1	0	0	2	192	0	2	0	46	1
96159	0	0	0	0	0	0	0	0	0	0	0	0	14303.5	2	1	120	4	0	0	2	0	61	2
96160	0	0	0	0	0	0	0	0	0	0	0	1	23786.3	1	0	120	1	174	0	2	0	58	2
96170	0	0	0	0	0	0	0	0	0	0	0	0	11645.1	1	2	0	1	155	0	2	0	72	2
96171	0	0	0	0	0	0	0	0	0	0	0	1	39541.4	2	0	0	3	76	0	2	0	80	2
96172	0	0	0	0	0	0	0	0	0	0	0	1	63984.2	3	2	420	3	122	0	2	0	80	2
96179	0	0	0	0	0	0	0	0	0	0	0	0	207853	1	2	240	3	204	0	2	0	64	1
96185	0	0	0	0	0	0	0	0	0	0	0	1	87990.9	1	2	0	3	184	0	2	0	75	2
96186	0	0	0	0	0	0	0	0	0	0	0	1	34758.9	1	2	0	4	0	0	2	0	45	1
96190	0	0	0	0	0	0	0	0	0	0	0	1	16518.9	1	3	0	2	0	0	2	0	54	1
96205	0	0	0	0	0	0	0	0	0	0	0	0	23999.9	1	2	0	4	81	0	2	0	52	1
96219	0	0	0	0	0	0	0	0	0	0	0	1	17881	1	2	240	4	0	0	2	0	41	2
96220	0	0	0	0	0	0	0	0	0	0	0	1	18967.6	1	0	240	2	222	0	2	0	33	1
96243	0	0	0	0	0	0	0	0	0	0	0	1	48078.1	1	3	0	3	20	0	2	0	29	2
96245	0	0	0	0	0	0	0	0	0	0	0	0	10933	1	0	120	1	339	0	2	0	60	2
96270	0	0	0	0	0	0	0	0	0	0	0	1	59193	1	0	0	1	174	0	2	0	25	1
96271	0	0	0	0	0	0	0	0	0	0	0	1	12466.7	1	1	150	2	61	0	2	0	70	1
96272	0	0	0	0	0	0	0	0	0	0	0	1	13606	3	0	360	2	33	0	2	0	29	1
96275	0	0	0	0	0	0	0	0	0	0	0	1	159084	1	2	160	3	108	0	2	0	31	2
96283	0	0	0	0	0	0	0	0	0	0	0	1	69169.1	1	1	60	3	288	0	2	0	46	1
96302	0	0	0	0	0	0	0	0	0	0	0	1	39213.5	3	0	0	3	389	0	2	0	72	1
96309	0	0	0	0	0	0	0	0	0	0	0	1	10440.8	1	3	0	2	320	0	2	0	76	2
96310	0	0	0	0	0	0	0	0	0	0	0	1	5454.01	1	0	180	2	33	0	2	0	54	1
96313	0	0	0	0	0	0	0	0	0	0	0	0	35138.6	1	0	0	2	67	0	2	0	29	2
96329	0	0	0	0	0	0	0	0	0	0	0	0	30344.9	1	1	0	1	78	0	2	0	42	2
96351	0	0	0	0	0	0	0	0	0	0	0	1	21526.7	2	0	600	3	155	0	2	0	60	1
96352	0	0	0	0	0	0	0	0	0	0	0	1	11172.1	1	0	0	4	151	0	2	0	67	1
96357	0	0	0	0	0	0	0	0	0	0	0	1	6162.88	1	0	0	4	96	0	2	0	69	1
96360	0	0	0	0	0	0	0	0	0	0	0	0	79726.4	1	1	600	3	3	0	2	0	72	2
96377	0	0	0	0	0	0	0	0	0	0	0	0	10611.9	1	1	150	2	0	0	2	0	52	2
96393	0	0	0	0	0	0	0	0	0	0	0	1	54765.7	1	0	1440	3	368	0	2	0	71	1
96396	0	0	0	0	0	0	0	0	0	0	0	1	51369.4	1	2	480	1	123	0	2	0	38	1
96398	0	0	0	0	0	0	0	0	0	0	0	1	21198.3	3	1	60	4	208	0	2	0	32	1
96400	0	0	0	0	0	0	0	0	0	0	0	0	79430.8	1	2	90	3	124	0	2	0	32	1
96403	0	0	0	0	0	0	0	0	0	0	0	0	33895.3	1	2	0	1	33	0	2	0	23	1
96404	0	0	0	0	0	0	0	0	0	0	0	1	84870.6	1	2	450	3	183	0	2	0	74	2
96422	0	0	0	0	0	0	0	0	0	0	0	0	6271.92	1	4	0	1	0	0	2	0	66	2
96436	0	0	0	0	0	0	0	0	0	0	0	0	8697.56	2	0	630	3	144	0	2	0	74	1
96439	0	0	0	0	0	0	0	0	0	0	0	1	11855.7	1	4	120	2	138	1	2	0	63	1
96441	0	0	0	0	0	0	0	0	0	0	0	1	14155.1	1	3	60	4	136	0	2	0	61	2
96445	0	0	0	0	0	0	0	0	0	0	0	1	13802.3	1	0	0	1	356	0	2	0	66	1
96462	0	0	0	0	0	0	0	0	0	0	0	0	15115.1	1	0	0	4	5	1	2	0	65	1
96471	0	0	0	0	0	0	0	0	0	0	0	1	9166.49	1	0	0	4	192	0	2	0	65	1
96484	0	0	0	0	0	0	0	0	0	0	0	1	56084.4	3	1	0	1	0	0	2	0	27	1
96486	0	0	0	0	0	0	0	0	0	0	0	1	8285.98	1	4	0	3	102	0	2	0	77	1
96490	0	0	0	0	0	0	0	0	0	0	0	1	30327	1	0	60	2	73	0	2	0	39	2
96497	0	0	0	0	0	0	0	0	0	0	0	0	151807	3	2	90	3	145	0	2	0	22	2
96500	0	0	0	0	0	0	0	0	0	0	0	1	18091.2	3	2	0	2	2	0	2	0	24	1
96515	0	0	0	0	0	0	0	0	0	0	0	1	7620.63	2	0	2700	4	2	1	2	0	69	1
96540	0	0	0	0	0	0	0	0	0	0	0	1	8062.56	1	1	240	1	147	0	2	0	66	1
96543	0	0	0	0	0	0	0	0	0	0	0	1	43805.5	1	3	0	4	177	0	2	0	46	2
96548	0	0	0	0	0	0	0	0	0	0	0	1	20472	1	2	0	1	142	1	2	0	28	2
96555	0	0	0	0	0	0	0	0	0	0	0	0	25001.9	1	0	0	4	182	0	2	0	46	1
96568	0	0	0	0	0	0	0	0	0	0	0	1	34730.6	1	1	45	3	9	0	2	0	80	1
96569	0	0	0	0	0	0	0	0	0	0	0	1	36534.1	1	2	0	3	328	0	2	0	77	1
96582	0	0	0	0	0	0	0	0	0	0	0	0	19879.6	3	0	240	4	0	0	2	0	47	1
96586	0	0	0	0	0	0	0	0	0	0	0	0	14956.2	3	1	0	4	288	1	2	0	65	2
96588	0	0	0	0	0	0	0	0	0	0	0	0	19720.5	1	0	0	2	0	0	2	0	40	1
96590	0	0	0	0	0	0	0	0	0	0	0	0	41040.2	1	2	0	1	87	0	2	0	27	2
96595	0	0	0	0	0	0	0	0	0	0	0	0	20825.2	1	2	0	1	71	0	2	0	64	2
96624	0	0	0	0	0	0	0	0	0	0	0	0	44273	1	0	0	2	67	0	2	0	36	1
96626	0	0	0	0	0	0	0	0	0	0	0	1	33299.3	3	0	40	2	174	0	2	0	23	1
96631	0	0	0	0	0	0	0	0	0	0	0	1	83616.1	1	1	120	1	126	0	2	0	37	1
96634	0	0	0	0	0	0	0	0	0	0	0	0	29147.8	1	2	0	1	0	0	2	0	59	1
96638	0	0	0	0	0	0	0	0	0	0	0	1	43354.9	1	0	140	3	0	1	2	0	58	1
96639	0	0	0	0	0	0	0	0	0	0	0	0	12376.4	1	2	0	1	402	0	2	0	78	1
96657	0	0	0	0	0	0	0	0	0	0	0	1	19894.8	3	0	105	2	35	0	2	0	26	1
96659	0	0	0	0	0	0	0	0	0	0	0	1	173431	1	2	270	3	258	0	2	0	58	2
96663	0	0	0	0	0	0	0	0	0	0	0	0	114805	3	2	120	3	4	0	2	0	20	2
96667	0	0	0	0	0	0	0	0	0	0	0	0	6321.67	2	0	0	1	47	0	2	0	69	1
96697	0	0	0	0	0	0	0	0	0	0	0	0	77398.4	1	2	90	3	181	0	2	0	25	1
96705	0	0	0	0	0	0	0	0	0	0	0	1	262904	1	1	60	3	288	0	2	0	40	1
96722	0	0	0	0	0	0	0	0	0	0	0	0	23342.2	1	2	0	3	253	0	2	0	68	1
96723	0	0	0	0	0	0	0	0	0	0	0	0	38654.7	2	4	0	3	43	1	2	0	38	2
96730	0	0	0	0	0	0	0	0	0	0	0	1	32330.7	1	1	0	1	0	0	2	0	53	2
96731	0	0	0	0	0	0	0	0	0	0	0	0	33105.3	2	2	0	4	12	0	2	0	41	1
96736	0	0	0	0	0	0	0	0	0	0	0	1	9436.48	1	2	180	4	348	0	2	0	72	1
96743	0	0	0	0	0	0	0	0	0	0	0	0	5374.38	2	2	90	3	49	1	2	0	33	1
96754	0	0	0	0	0	0	0	0	0	0	0	0	14483.1	2	4	0	2	42	0	2	0	79	2
96766	0	0	0	0	0	0	0	0	0	0	0	1	15215.4	2	2	0	4	162	0	2	0	52	2
96768	0	0	0	0	0	0	0	0	0	0	0	1	33599.6	1	2	100	1	144	0	2	0	56	2
96770	0	0	0	0	0	0	0	0	0	0	0	0	68312.2	2	2	0	3	269	0	2	0	78	2
96771	0	0	0	0	0	0	0	0	0	0	0	0	27182.9	2	1	0	1	129	0	2	0	67	2
96774	0	0	0	0	0	0	0	0	0	0	0	1	15261.3	1	1	0	2	204	0	2	0	28	2
96777	0	0	0	0	0	0	0	0	0	0	0	1	120264	1	0	0	3	4	0	2	0	60	1
96785	0	0	0	0	0	0	0	0	0	0	0	0	25804.9	2	4	0	1	73	0	2	0	80	2
96787	0	0	0	0	0	0	0	0	0	0	0	1	71740	2	2	210	3	192	0	2	0	79	2
96800	0	0	0	0	0	0	0	0	0	0	0	1	21959.6	1	2	360	4	87	0	2	0	53	1
96809	0	0	0	0	0	0	0	0	0	0	0	0	12140	1	0	0	4	28	0	2	0	80	1
96811	0	0	0	0	0	0	0	0	0	0	0	1	35538.8	1	4	0	4	138	0	2	0	35	2
96818	0	0	0	0	0	0	0	0	0	0	0	0	14390.4	1	2	0	4	2	1	2	0	49	1
96826	0	0	0	0	0	0	0	0	0	0	0	0	41312.8	1	0	0	2	38	1	2	0	29	1
96827	0	0	0	0	0	0	0	0	0	0	0	1	85142.2	1	2	0	3	198	0	2	0	73	1
96830	0	0	0	0	0	0	0	0	0	0	0	0	18617.5	1	2	0	3	210	0	2	0	63	1
96840	0	0	0	0	0	0	0	0	0	0	0	1	14461	1	1	60	2	60	0	2	0	67	1
96841	0	0	0	0	0	0	0	0	0	0	0	0	11032.2	2	2	0	3	0	0	2	0	74	1
96854	0	0	0	0	0	0	0	0	0	0	0	1	102113	3	2	210	3	157	0	2	0	38	2
96866	0	0	0	0	0	0	0	0	0	0	0	1	13589.7	1	0	225	2	5	0	2	0	80	1
96868	0	0	0	0	0	0	0	0	0	0	0	1	192921	1	1	0	3	108	0	2	0	42	2
96876	0	0	0	0	0	0	0	0	0	0	0	0	12559.8	1	0	240	4	12	0	2	0	60	2
96877	0	0	0	0	0	0	0	0	0	0	0	0	15148.1	2	1	360	4	9	0	2	0	60	1
96878	0	0	0	0	0	0	0	0	0	0	0	1	22855.8	1	3	0	3	192	0	2	0	80	1
96884	0	0	0	0	0	0	0	0	0	0	0	1	14605.7	1	1	0	2	127	0	2	0	55	2
96890	0	0	0	0	0	0	0	0	0	0	0	0	27338.2	3	0	0	4	5	1	2	0	20	1
96893	0	0	0	0	0	0	0	0	0	0	0	0	58734.2	3	1	0	1	176	0	2	0	42	1
96895	0	0	0	0	0	0	0	0	0	0	0	0	14395.3	1	0	0	1	217	0	2	0	60	2
96898	0	0	0	0	0	0	0	0	0	0	0	0	60241	2	1	120	1	0	0	2	0	56	1
96902	0	0	0	0	0	0	0	0	0	0	0	1	11695.9	2	1	270	3	288	0	2	0	75	1
96916	0	0	0	0	0	0	0	0	0	0	0	0	20733.5	1	2	135	1	0	0	2	0	69	2
96940	0	0	0	0	0	0	0	0	0	0	0	1	202667	1	2	60	3	126	0	2	0	59	2
96954	0	0	0	0	0	0	0	0	0	0	0	0	13931.7	1	2	80	1	40	0	2	0	55	1
96958	0	0	0	0	0	0	0	0	0	0	0	1	27486.4	1	2	540	4	3	0	2	0	24	2
96959	0	0	0	0	0	0	0	0	0	0	0	1	36291.3	1	0	0	2	123	0	2	0	33	1
96965	0	0	0	0	0	0	0	0	0	0	0	1	60916.4	1	0	0	1	222	0	2	0	52	1
96976	0	0	0	0	0	0	0	0	0	0	0	0	84406.4	1	0	120	3	201	0	2	0	63	1
96979	0	0	0	0	0	0	0	0	0	0	0	1	30930.8	1	2	0	1	142	0	2	0	34	2
96990	0	0	0	0	0	0	0	0	0	0	0	0	45323.1	1	1	0	1	112	0	2	0	30	1
97015	0	0	0	0	0	0	0	0	0	0	0	1	10900.8	2	2	630	4	102	0	2	0	72	2
97018	0	0	0	0	0	0	0	0	0	0	0	0	20694.6	1	0	0	4	282	1	2	0	27	1
97022	0	0	0	0	0	0	0	0	0	0	0	0	59370.7	2	1	0	1	153	0	2	0	46	1
97030	0	0	0	0	0	0	0	0	0	0	0	1	32861.9	1	0	0	1	0	0	2	0	57	2
97031	0	0	0	0	0	0	0	0	0	0	0	0	14035.2	1	2	280	4	0	0	2	0	70	1
97035	0	0	0	0	0	0	0	0	0	0	0	1	12443.4	1	1	0	4	0	0	2	0	36	2
97038	0	0	0	0	0	0	0	0	0	0	0	0	41275	1	1	0	3	205	1	2	0	53	2
97041	0	0	0	0	0	0	0	0	0	0	0	1	31371.8	3	0	0	4	0	0	2	0	26	2
97044	0	0	0	0	0	0	0	0	0	0	0	1	15137.4	1	1	150	2	0	0	2	0	30	2
97057	0	0	0	0	0	0	0	0	0	0	0	1	20179.9	1	0	60	2	0	0	2	0	26	2
97059	0	0	0	0	0	0	0	0	0	0	0	1	31096.4	1	1	0	4	56	1	2	0	44	1
97065	0	0	0	0	0	0	0	0	0	0	0	0	21518.1	1	2	0	4	0	0	2	0	42	1
97067	0	0	0	0	0	0	0	0	0	0	0	1	11726.2	1	0	0	2	169	0	2	0	59	1
97071	0	0	0	0	0	0	0	0	0	0	0	1	25988.5	1	1	0	4	103	0	2	0	31	2
97094	0	0	0	0	0	0	0	0	0	0	0	1	12262	3	0	0	2	145	0	2	0	30	2
97108	0	0	0	0	0	0	0	0	0	0	0	1	8443.22	1	1	120	2	73	0	2	0	51	1
97111	0	0	0	0	0	0	0	0	0	0	0	1	23854.7	1	1	120	2	96	0	2	0	43	1
97123	0	0	0	0	0	0	0	0	0	0	0	0	15198.4	2	1	120	2	62	0	2	0	45	2
97125	0	0	0	0	0	0	0	0	0	0	0	0	20216.7	3	1	450	4	0	0	2	0	57	1
97131	0	0	0	0	0	0	0	0	0	0	0	1	41984.6	3	2	30	4	0	0	2	0	53	2
97137	0	0	0	0	0	0	0	0	0	0	0	0	21473.9	1	2	0	4	94	1	2	0	39	2
97150	0	0	0	0	0	0	0	0	0	0	0	0	14644.9	1	2	0	4	0	0	2	0	58	1
97163	0	0	0	0	0	0	0	0	0	0	0	0	15815	1	0	0	2	114	0	2	0	55	1
97166	0	0	0	0	0	0	0	0	0	0	0	0	54177.8	1	1	0	1	67	0	2	0	40	2
97169	0	0	0	0	0	0	0	0	0	0	0	1	18032.6	2	0	0	4	103	0	2	0	67	2
97181	0	0	0	0	0	0	0	0	0	0	0	0	7514.21	1	1	240	1	0	0	2	0	65	1
97191	0	0	0	0	0	0	0	0	0	0	0	0	22424.6	3	1	60	1	128	1	2	0	44	2
97197	0	0	0	0	0	0	0	0	0	0	0	0	20110.1	1	2	360	4	51	0	2	0	61	2
97200	0	0	0	0	0	0	0	0	0	0	0	1	14968.2	2	1	240	4	63	0	2	0	56	1
97210	0	0	0	0	0	0	0	0	0	0	0	0	56888.5	1	1	0	1	0	0	2	0	47	1
97215	0	0	0	0	0	0	0	0	0	0	0	0	10082.4	1	1	150	1	3	0	2	0	71	2
97216	0	0	0	0	0	0	0	0	0	0	0	0	12048.9	2	0	0	2	0	0	2	0	69	2
97217	0	0	0	0	0	0	0	0	0	0	0	0	26477.6	1	1	0	4	1	0	2	0	29	2
97222	0	0	0	0	0	0	0	0	0	0	0	1	20521.6	3	0	0	4	0	0	2	0	53	2
97224	0	0	0	0	0	0	0	0	0	0	0	0	59654.7	1	2	90	3	5	0	2	0	72	2
97229	0	0	0	0	0	0	0	0	0	0	0	1	24032.9	1	0	420	3	8	0	2	0	80	2
97235	0	0	0	0	0	0	0	0	0	0	0	0	71462.3	1	2	0	3	133	1	2	0	35	2
97242	0	0	0	0	0	0	0	0	0	0	0	0	10563.9	1	1	0	3	7	0	2	0	75	1
97245	0	0	0	0	0	0	0	0	0	0	0	0	33177.6	1	2	140	3	347	0	2	0	39	1
97247	0	0	0	0	0	0	0	0	0	0	0	0	37236.9	1	1	120	1	410	0	2	0	45	1
97251	0	0	0	0	0	0	0	0	0	0	0	1	12206.2	2	1	60	4	0	0	2	0	41	1
97289	0	0	0	0	0	0	0	0	0	0	0	1	131802	2	1	150	3	368	0	2	0	48	2
97299	0	0	0	0	0	0	0	0	0	0	0	1	204386	3	1	0	3	1	1	2	0	59	1
97306	0	0	0	0	0	0	0	0	0	0	0	0	33003.9	3	1	0	1	6	0	2	0	20	2
97320	0	0	0	0	0	0	0	0	0	0	0	1	10835.1	1	1	0	4	192	1	2	0	65	1
97323	0	0	0	0	0	0	0	0	0	0	0	1	17030.5	2	0	180	2	6	0	2	0	67	2
97330	0	0	0	0	0	0	0	0	0	0	0	1	88937.2	1	2	0	3	124	0	2	0	72	1
97332	0	0	0	0	0	0	0	0	0	0	0	0	29354.2	2	1	0	3	340	1	2	0	80	2
97337	0	0	0	0	0	0	0	0	0	0	0	1	7953.5	2	1	0	4	0	0	2	0	71	1
97349	0	0	0	0	0	0	0	0	0	0	0	1	15165.8	1	2	0	2	1	0	2	0	31	2
97356	0	0	0	0	0	0	0	0	0	0	0	0	94087.1	3	1	0	1	95	0	2	0	29	2
97360	0	0	0	0	0	0	0	0	0	0	0	1	10328.3	1	3	0	4	0	0	2	0	63	1
97362	0	0	0	0	0	0	0	0	0	0	0	1	74273.6	2	1	0	3	67	0	2	0	22	1
97365	0	0	0	0	0	0	0	0	0	0	0	0	54504.6	1	0	0	3	178	1	2	0	49	2
97381	0	0	0	0	0	0	0	0	0	0	0	0	11076.2	1	3	0	4	432	0	2	0	69	1
97390	0	0	0	0	0	0	0	0	0	0	0	1	145906	1	2	120	3	85	0	2	0	76	1
97391	0	0	0	0	0	0	0	0	0	0	0	0	5826.35	2	4	70	1	142	0	2	0	67	1
97409	0	0	0	0	0	0	0	0	0	0	0	1	18297.2	3	1	0	2	85	0	2	0	32	1
97412	0	0	0	0	0	0	0	0	0	0	0	0	88951.6	1	2	0	3	434	0	2	0	73	1
97417	0	0	0	0	0	0	0	0	0	0	0	1	28489.9	1	0	0	2	54	0	2	0	77	2
97430	0	0	0	0	0	0	0	0	0	0	0	1	45489.2	1	1	0	1	0	0	2	0	32	1
97456	0	0	0	0	0	0	0	0	0	0	0	1	28658.3	2	3	180	4	6	0	2	0	38	2
97460	0	0	0	0	0	0	0	0	0	0	0	0	16077.5	2	0	0	4	144	0	2	0	61	2
97469	0	0	0	0	0	0	0	0	0	0	0	0	31144.8	1	2	0	4	3	0	2	0	28	2
97471	0	0	0	0	0	0	0	0	0	0	0	0	83792.9	1	4	0	3	10	0	2	0	80	2
97473	0	0	0	0	0	0	0	0	0	0	0	1	15569.1	1	2	90	2	91	0	2	0	53	1
97512	0	0	0	0	0	0	0	0	0	0	0	0	60482	1	1	0	3	246	0	2	0	80	1
97520	0	0	0	0	0	0	0	0	0	0	0	0	25463.2	2	2	0	4	176	0	2	0	57	2
97526	0	0	0	0	0	0	0	0	0	0	0	1	47635.7	1	0	0	3	242	1	2	0	33	2
97527	0	0	0	0	0	0	0	0	0	0	0	1	8666.9	1	0	180	4	337	0	2	0	63	1
97555	0	0	0	0	0	0	0	0	0	0	0	0	64634.3	1	3	0	1	66	0	2	0	48	2
97560	0	0	0	0	0	0	0	0	0	0	0	1	54358.9	1	2	15	1	154	0	2	0	55	1
97569	0	0	0	0	0	0	0	0	0	0	0	1	19637.5	3	1	0	4	14	0	2	0	42	1
97571	0	0	0	0	0	0	0	0	0	0	0	0	25205.8	1	2	0	3	342	1	2	0	54	1
97572	0	0	0	0	0	0	0	0	0	0	0	0	89966.6	1	4	0	3	233	0	2	0	50	1
97576	0	0	0	0	0	0	0	0	0	0	0	0	114421	2	1	0	1	145	0	2	0	32	1
97578	0	0	0	0	0	0	0	0	0	0	0	0	30934.6	1	3	0	1	94	0	2	0	41	1
97580	0	0	0	0	0	0	0	0	0	0	0	1	42141.9	3	2	0	1	3	0	2	0	26	1
97582	0	0	0	0	0	0	0	0	0	0	0	0	7334.04	1	3	0	1	149	0	2	0	63	1
97592	0	0	0	0	0	0	0	0	0	0	0	0	9284.99	1	2	180	2	48	0	2	0	63	1
97597	0	0	0	0	0	0	0	0	0	0	0	1	10037.1	1	1	0	4	33	0	2	0	77	2
97601	0	0	0	0	0	0	0	0	0	0	0	1	20333.3	3	1	0	1	67	0	2	0	22	2
97602	0	0	0	0	0	0	0	0	0	0	0	1	18831	1	2	0	4	217	0	2	0	40	2
97618	0	0	0	0	0	0	0	0	0	0	0	1	32591.1	1	2	0	1	174	0	2	0	64	1
97641	0	0	0	0	0	0	0	0	0	0	0	1	182240	1	2	0	3	193	0	2	0	49	2
97668	0	0	0	0	0	0	0	0	0	0	0	1	11695.9	2	4	0	3	138	0	2	0	77	1
97676	0	0	0	0	0	0	0	0	0	0	0	1	12271.4	1	2	0	2	316	1	2	0	63	1
97699	0	0	0	0	0	0	0	0	0	0	0	0	44188.4	1	2	0	1	102	0	2	0	55	2
97702	0	0	0	0	0	0	0	0	0	0	0	1	27163.1	3	4	0	4	34	0	2	0	21	2
97703	0	0	0	0	0	0	0	0	0	0	0	0	53585.3	1	1	270	1	336	0	2	0	35	1
97709	0	0	0	0	0	0	0	0	0	0	0	0	165607	1	1	420	3	355	1	2	0	22	2
97747	0	0	0	0	0	0	0	0	0	0	0	1	17595.1	1	1	300	4	225	0	2	0	47	1
97751	0	0	0	0	0	0	0	0	0	0	0	1	20246.7	1	2	0	1	6	0	2	0	54	2
97753	0	0	0	0	0	0	0	0	0	0	0	1	165542	1	1	180	3	307	0	2	0	62	1
97769	0	0	0	0	0	0	0	0	0	0	0	1	16020	1	3	90	3	153	0	2	0	80	1
97774	0	0	0	0	0	0	0	0	0	0	0	0	34792.4	2	0	60	1	71	0	2	0	33	1
97817	0	0	0	0	0	0	0	0	0	0	0	0	15873.3	1	0	0	2	60	0	2	0	64	2
97827	0	0	0	0	0	0	0	0	0	0	0	1	17955.7	1	0	360	2	44	0	2	0	50	1
97829	0	0	0	0	0	0	0	0	0	0	0	0	27614.7	3	3	0	4	328	0	2	0	24	1
97832	0	0	0	0	0	0	0	0	0	0	0	0	13085.8	1	1	0	3	262	0	2	0	73	1
97835	0	0	0	0	0	0	0	0	0	0	0	1	11344.6	1	1	90	4	168	0	2	0	49	2
97840	0	0	0	0	0	0	0	0	0	0	0	1	31755.9	3	4	315	2	43	0	2	0	32	1
97851	0	0	0	0	0	0	0	0	0	0	0	0	18131.2	3	1	600	4	0	0	2	0	23	1
97859	0	0	0	0	0	0	0	0	0	0	0	1	11634.4	1	0	0	2	144	0	2	0	60	1
97871	0	0	0	0	0	0	0	0	0	0	0	1	21925.1	1	1	0	1	22	0	2	0	64	2
97876	0	0	0	0	0	0	0	0	0	0	0	0	12850	1	0	0	3	242	0	2	0	58	1
97891	0	0	0	0	0	0	0	0	0	0	0	1	11037	1	2	135	2	144	0	2	0	69	1
97895	0	0	0	0	0	0	0	0	0	0	0	1	239578	1	1	270	3	5	0	2	0	63	1
97901	0	0	0	0	0	0	0	0	0	0	0	1	21088.4	1	4	100	3	492	0	2	0	45	1
97904	0	0	0	0	0	0	0	0	0	0	0	1	40425.5	1	1	450	4	2	0	2	0	34	1
97908	0	0	0	0	0	0	0	0	0	0	0	1	25740.2	1	2	0	3	51	0	2	0	62	1
97928	0	0	0	0	0	0	0	0	0	0	0	1	44702.7	1	1	90	1	144	0	2	0	56	1
97934	0	0	0	0	0	0	0	0	0	0	0	0	284008	3	4	0	3	145	0	2	0	25	1
97937	0	0	0	0	0	0	0	0	0	0	0	1	16134.6	1	0	630	2	23	0	2	0	61	2
97951	0	0	0	0	0	0	0	0	0	0	0	1	24758.4	3	2	15	2	172	0	2	0	24	2
97956	0	0	0	0	0	0	0	0	0	0	0	0	34713.6	2	0	120	3	174	0	2	0	80	1
97960	0	0	0	0	0	0	0	0	0	0	0	1	20355.2	1	1	240	2	216	0	2	0	27	2
97963	0	0	0	0	0	0	0	0	0	0	0	1	59166	1	1	90	3	0	1	2	0	29	1
97967	0	0	0	0	0	0	0	0	0	0	0	1	34981.6	1	1	420	1	154	0	2	0	40	2
97969	0	0	0	0	0	0	0	0	0	0	0	0	6388.44	2	0	100	1	95	0	2	0	62	2
97970	0	0	0	0	0	0	0	0	0	0	0	1	11806.8	1	1	0	4	34	0	2	0	61	2
97971	0	0	0	0	0	0	0	0	0	0	0	1	70528.6	1	2	480	3	133	0	2	0	71	1
97972	0	0	0	0	0	0	0	0	0	0	0	0	33367.9	3	4	0	4	14	0	2	0	30	2
97976	0	0	0	0	0	0	0	0	0	0	0	0	7238.98	3	0	0	1	0	0	2	0	62	1
97983	0	0	0	0	0	0	0	0	0	0	0	1	11905.7	1	1	240	1	189	0	2	0	61	1
97995	0	0	0	0	0	0	0	0	0	0	0	0	25513.2	1	0	0	1	49	0	2	0	47	1
98006	0	0	0	0	0	0	0	0	0	0	0	0	38151.2	1	1	180	4	0	0	2	0	36	1
98030	0	0	0	0	0	0	0	0	0	0	0	0	49594.2	3	3	0	4	146	0	2	0	24	2
98033	0	0	0	0	0	0	0	0	0	0	0	1	19992.3	1	0	360	4	18	0	2	0	42	2
98036	0	0	0	0	0	0	0	0	0	0	0	1	26271.9	1	1	60	2	58	0	2	0	38	2
98043	0	0	0	0	0	0	0	0	0	0	0	1	11017.9	1	0	120	4	0	0	2	0	61	1
98046	0	0	0	0	0	0	0	0	0	0	0	0	30005.7	2	2	0	3	403	1	2	0	49	2
98060	0	0	0	0	0	0	0	0	0	0	0	0	11665.5	1	1	360	3	327	0	2	0	80	1
98075	0	0	0	0	0	0	0	0	0	0	0	1	192914	2	0	0	3	292	0	2	0	66	2
98077	0	0	0	0	0	0	0	0	0	0	0	1	127577	2	1	30	3	382	0	2	0	31	1
98095	0	0	0	0	0	0	0	0	0	0	0	1	33401.2	2	0	300	3	0	0	2	0	80	2
98099	0	0	0	0	0	0	0	0	0	0	0	1	35718.8	1	2	0	3	0	0	2	0	54	1
98100	0	0	0	0	0	0	0	0	0	0	0	1	217665	1	2	0	3	475	0	2	0	33	1
98101	0	0	0	0	0	0	0	0	0	0	0	1	17904.8	1	0	60	2	72	0	2	0	48	1
98110	0	0	0	0	0	0	0	0	0	0	0	1	16596.7	1	4	0	2	72	1	2	0	74	1
98125	0	0	0	0	0	0	0	0	0	0	0	1	83757	1	1	90	3	346	0	2	0	76	2
98133	0	0	0	0	0	0	0	0	0	0	0	0	34145.1	2	0	0	3	365	0	2	0	80	2
98134	0	0	0	0	0	0	0	0	0	0	0	0	6924.16	2	1	0	1	159	1	2	0	62	1
98137	0	0	0	0	0	0	0	0	0	0	0	1	10274.8	1	2	60	2	0	0	2	0	78	2
98142	0	0	0	0	0	0	0	0	0	0	0	0	15980.8	3	1	0	4	105	1	2	0	65	1
98145	0	0	0	0	0	0	0	0	0	0	0	1	113644	3	2	60	3	216	0	2	0	24	2
98152	0	0	0	0	0	0	0	0	0	0	0	0	19351.6	1	0	0	4	156	1	2	0	62	1
98153	0	0	0	0	0	0	0	0	0	0	0	1	6792.72	1	0	210	2	63	0	2	0	55	1
98173	0	0	0	0	0	0	0	0	0	0	0	0	8727.63	1	0	210	1	70	0	2	0	71	2
98197	0	0	0	0	0	0	0	0	0	0	0	1	18798.4	1	1	0	4	95	1	2	0	69	1
98209	0	0	0	0	0	0	0	0	0	0	0	0	141181	1	0	0	3	0	0	2	0	58	1
98211	0	0	0	0	0	0	0	0	0	0	0	0	22387.9	1	0	0	1	114	0	2	0	74	1
98225	0	0	0	0	0	0	0	0	0	0	0	1	40360.6	1	2	60	4	149	0	2	0	26	1
98236	0	0	0	0	0	0	0	0	0	0	0	0	10737.9	1	2	0	2	0	0	2	0	80	2
98264	0	0	0	0	0	0	0	0	0	0	0	1	159824	1	2	240	3	2	0	2	0	72	1
98271	0	0	0	0	0	0	0	0	0	0	0	1	13595.9	1	0	45	2	109	0	2	0	50	1
98274	0	0	0	0	0	0	0	0	0	0	0	1	281272	1	1	60	3	283	0	2	0	52	2
98280	0	0	0	0	0	0	0	0	0	0	0	1	32716.6	1	2	0	2	61	0	2	0	31	2
98285	0	0	0	0	0	0	0	0	0	0	0	1	36739.9	1	1	60	2	138	0	2	0	24	2
98287	0	0	0	0	0	0	0	0	0	0	0	0	16764.4	1	2	0	4	0	0	2	0	61	2
98288	0	0	0	0	0	0	0	0	0	0	0	0	43145.8	1	2	0	3	74	0	2	0	64	1
98292	0	0	0	0	0	0	0	0	0	0	0	1	15674.7	3	3	0	4	26	0	2	0	42	2
98299	0	0	0	0	0	0	0	0	0	0	0	0	11253.5	1	0	0	2	97	0	2	0	64	1
98300	0	0	0	0	0	0	0	0	0	0	0	1	188854	1	3	0	3	240	0	2	0	48	2
98301	0	0	0	0	0	0	0	0	0	0	0	0	28492.8	2	2	180	4	4	0	2	0	68	2
98302	0	0	0	0	0	0	0	0	0	0	0	0	35251.3	1	0	0	1	188	1	2	0	29	1
98308	0	0	0	0	0	0	0	0	0	0	0	0	56356.5	1	1	120	1	144	0	2	0	35	1
98320	0	0	0	0	0	0	0	0	0	0	0	1	12312.1	3	2	60	4	0	0	2	0	48	2
98332	0	0	0	0	0	0	0	0	0	0	0	1	29776.9	2	2	0	3	67	0	2	0	34	2
98334	0	0	0	0	0	0	0	0	0	0	0	1	5844.71	1	2	135	2	52	0	2	0	62	1
98338	0	0	0	0	0	0	0	0	0	0	0	0	34938.8	3	2	150	3	204	0	2	0	54	1
98343	0	0	0	0	0	0	0	0	0	0	0	1	13215.9	3	2	20	4	0	0	2	0	31	2
98345	0	0	0	0	0	0	0	0	0	0	0	1	20971.5	3	0	840	2	17	0	2	0	22	1
98351	0	0	0	0	0	0	0	0	0	0	0	1	37921	1	2	180	1	102	0	2	0	38	2
98357	0	0	0	0	0	0	0	0	0	0	0	0	16345	3	2	0	4	4	0	2	0	21	1
98364	0	0	0	0	0	0	0	0	0	0	0	1	179459	1	2	0	3	182	0	2	0	37	1
98373	0	0	0	0	0	0	0	0	0	0	0	1	163149	1	1	0	3	99	0	2	0	62	2
98381	0	0	0	0	0	0	0	0	0	0	0	1	15875.3	1	2	60	2	102	0	2	0	40	1
98384	0	0	0	0	0	0	0	0	0	0	0	0	21121.2	1	0	0	1	95	0	2	0	54	2
98385	0	0	0	0	0	0	0	0	0	0	0	1	83128	1	0	0	3	243	0	2	0	61	1
98399	0	0	0	0	0	0	0	0	0	0	0	1	8352.76	1	0	150	2	52	0	2	0	54	1
98401	0	0	0	0	0	0	0	0	0	0	0	1	20001.4	2	3	0	4	293	0	2	0	41	1
98421	0	0	0	0	0	0	0	0	0	0	0	1	10607.7	1	1	180	2	174	0	2	0	62	1
98423	0	0	0	0	0	0	0	0	0	0	0	0	17639.8	2	1	0	4	102	0	2	0	80	2
98426	0	0	0	0	0	0	0	0	0	0	0	1	20405.9	1	0	0	4	174	1	2	0	28	1
98433	0	0	0	0	0	0	0	0	0	0	0	1	14971.9	1	1	180	3	5	0	2	0	71	1
98442	0	0	0	0	0	0	0	0	0	0	0	0	41679.6	1	2	120	4	118	1	2	0	22	2
98454	0	0	0	0	0	0	0	0	0	0	0	0	9981.91	1	2	0	1	306	0	2	0	63	2
98456	0	0	0	0	0	0	0	0	0	0	0	0	32278	1	0	0	4	0	0	2	0	36	1
98462	0	0	0	0	0	0	0	0	0	0	0	1	22291	1	1	0	1	111	0	2	0	71	1
98474	0	0	0	0	0	0	0	0	0	0	0	1	14457.5	3	1	90	4	108	0	2	0	35	1
98483	0	0	0	0	0	0	0	0	0	0	0	1	76597.2	1	1	20	3	101	0	2	0	26	2
98506	0	0	0	0	0	0	0	0	0	0	0	1	10580	1	1	0	4	0	0	2	0	64	2
98526	0	0	0	0	0	0	0	0	0	0	0	1	110794	1	1	60	3	210	0	2	0	67	1
98540	0	0	0	0	0	0	0	0	0	0	0	0	19836.9	1	2	0	2	94	1	2	0	63	1
98545	0	0	0	0	0	0	0	0	0	0	0	0	35016.4	1	2	0	1	19	0	2	0	36	2
98556	0	0	0	0	0	0	0	0	0	0	0	1	11009.9	1	1	120	2	134	0	2	0	48	1
98557	0	0	0	0	0	0	0	0	0	0	0	0	15542.3	1	0	0	4	36	1	2	0	80	1
98561	0	0	0	0	0	0	0	0	0	0	0	1	27002.3	1	3	120	4	0	1	2	0	44	1
98562	0	0	0	0	0	0	0	0	0	0	0	1	7720.14	2	0	0	4	67	0	2	0	67	2
98592	0	0	0	0	0	0	0	0	0	0	0	0	7325	2	2	0	2	95	0	2	0	68	2
98599	0	0	0	0	0	0	0	0	0	0	0	0	21867.2	1	2	0	3	120	0	2	0	80	1
98600	0	0	0	0	0	0	0	0	0	0	0	0	34713.6	1	2	0	3	33	0	2	0	80	1
98606	0	0	0	0	0	0	0	0	0	0	0	1	17813.5	1	1	0	4	220	0	2	0	47	1
98614	0	0	0	0	0	0	0	0	0	0	0	1	26295.7	1	1	75	2	6	0	2	0	59	2
98622	0	0	0	0	0	0	0	0	0	0	0	1	29507.6	3	2	0	4	115	0	2	0	59	2
98628	0	0	0	0	0	0	0	0	0	0	0	1	42879.2	1	0	0	1	152	0	2	0	48	1
98630	0	0	0	0	0	0	0	0	0	0	0	1	10095.3	1	3	0	4	0	0	2	0	64	1
98631	0	0	0	0	0	0	0	0	0	0	0	0	42799.6	1	3	0	3	349	1	2	0	43	2
98634	0	0	0	0	0	0	0	0	0	0	0	1	30438.5	1	0	240	1	4	0	2	0	75	2
98638	0	0	0	0	0	0	0	0	0	0	0	0	10529.4	1	1	0	4	90	1	2	0	65	1
98641	0	0	0	0	0	0	0	0	0	0	0	1	19675.5	1	2	240	3	58	0	2	0	67	1
98649	0	0	0	0	0	0	0	0	0	0	0	1	11371.6	1	0	600	3	126	0	2	0	75	1
98650	0	0	0	0	0	0	0	0	0	0	0	0	9489.28	2	0	0	4	0	0	2	0	72	1
98673	0	0	0	0	0	0	0	0	0	0	0	1	14175.3	2	1	300	2	121	0	2	0	55	2
98689	0	0	0	0	0	0	0	0	0	0	0	0	32687.7	2	1	420	3	1	1	2	0	35	1
98699	0	0	0	0	0	0	0	0	0	0	0	0	25910.2	1	2	0	1	4	0	2	0	68	2
98707	0	0	0	0	0	0	0	0	0	0	0	1	14716.9	2	2	0	4	256	1	2	0	63	2
98718	0	0	0	0	0	0	0	0	0	0	0	0	56723.9	2	2	360	1	0	0	2	0	35	2
98726	0	0	0	0	0	0	0	0	0	0	0	1	169317	1	1	180	3	294	0	2	0	38	1
98734	0	0	0	0	0	0	0	0	0	0	0	0	65063	3	2	0	3	87	0	2	0	32	1
98767	0	0	0	0	0	0	0	0	0	0	0	1	15081.4	1	2	0	2	98	0	2	0	63	2
98770	0	0	0	0	0	0	0	0	0	0	0	1	23397.8	1	1	0	4	163	0	2	0	46	2
98778	0	0	0	0	0	0	0	0	0	0	0	1	14726.6	1	0	0	2	72	0	2	0	42	1
98791	0	0	0	0	0	0	0	0	0	0	0	1	256727	2	0	180	3	196	0	2	0	54	1
98793	0	0	0	0	0	0	0	0	0	0	0	1	12677	1	4	0	2	244	0	2	0	46	2
98814	0	0	0	0	0	0	0	0	0	0	0	0	10455.3	1	3	0	1	181	0	2	0	69	1
98817	0	0	0	0	0	0	0	0	0	0	0	1	83135.3	3	2	180	3	114	0	2	0	21	2
98821	0	0	0	0	0	0	0	0	0	0	0	1	135954	1	0	60	3	3	0	2	0	35	2
98839	0	0	0	0	0	0	0	0	0	0	0	1	20877.4	1	1	120	2	85	0	2	0	32	2
98857	0	0	0	0	0	0	0	0	0	0	0	1	10828.6	1	2	0	2	264	0	2	0	58	1
98867	0	0	0	0	0	0	0	0	0	0	0	1	15536.1	2	3	0	4	174	0	2	0	60	1
98868	0	0	0	0	0	0	0	0	0	0	0	0	21801.1	3	2	0	4	67	0	2	0	20	1
98869	0	0	0	0	0	0	0	0	0	0	0	1	10570.2	1	0	120	2	88	0	2	0	75	1
98884	0	0	0	0	0	0	0	0	0	0	0	1	90241.5	2	2	840	3	81	0	2	0	76	1
98892	0	0	0	0	0	0	0	0	0	0	0	0	407801	1	2	30	3	147	1	2	0	55	1
98894	0	0	0	0	0	0	0	0	0	0	0	0	40117.1	1	2	0	2	74	1	2	0	35	1
98895	0	0	0	0	0	0	0	0	0	0	0	1	33152.6	1	1	1080	4	74	1	2	0	38	1
98898	0	0	0	0	0	0	0	0	0	0	0	1	51475.2	2	2	480	3	150	0	2	0	80	1
98902	0	0	0	0	0	0	0	0	0	0	0	1	15526.4	1	2	100	2	207	0	2	0	56	2
98912	0	0	0	0	0	0	0	0	0	0	0	0	35470.7	3	0	0	4	3	1	2	0	37	1
98918	0	0	0	0	0	0	0	0	0	0	0	0	24664.9	3	0	0	4	147	0	2	0	24	1
98924	0	0	0	0	0	0	0	0	0	0	0	1	9360.17	1	0	0	1	254	0	2	0	60	1
98931	0	0	0	0	0	0	0	0	0	0	0	1	18947.2	2	2	270	4	38	0	2	0	68	2
98934	0	0	0	0	0	0	0	0	0	0	0	0	47298	1	1	0	3	109	0	2	0	80	2
98940	0	0	0	0	0	0	0	0	0	0	0	0	16661.2	1	1	0	1	483	0	2	0	64	2
98947	0	0	0	0	0	0	0	0	0	0	0	0	12017.4	1	2	480	2	217	1	2	0	48	1
98964	0	0	0	0	0	0	0	0	0	0	0	0	11199.3	2	2	0	3	313	0	2	0	80	1
98966	0	0	0	0	0	0	0	0	0	0	0	1	19908.2	1	1	0	2	81	0	2	0	68	2
98976	0	0	0	0	0	0	0	0	0	0	0	1	12617.1	1	1	0	2	5	0	2	0	57	2
98980	0	0	0	0	0	0	0	0	0	0	0	0	53278.9	1	0	0	1	177	1	2	0	54	1
98981	0	0	0	0	0	0	0	0	0	0	0	0	25430	1	2	840	4	7	0	2	0	31	1
98995	0	0	0	0	0	0	0	0	0	0	0	1	19424.8	1	0	120	1	24	0	2	0	55	2
98997	0	0	0	0	0	0	0	0	0	0	0	0	13906	1	0	270	4	3	0	2	0	73	1
98998	0	0	0	0	0	0	0	0	0	0	0	1	17914	1	1	60	4	126	0	2	0	51	2
99005	0	0	0	0	0	0	0	0	0	0	0	0	45651.8	3	0	840	4	0	0	2	0	26	2
99011	0	0	0	0	0	0	0	0	0	0	0	0	13174	3	1	0	3	259	1	2	0	77	1
99014	0	0	0	0	0	0	0	0	0	0	0	0	169187	1	1	60	3	135	0	2	0	68	1
99016	0	0	0	0	0	0	0	0	0	0	0	0	91159.2	1	1	480	1	128	0	2	0	36	1
99025	0	0	0	0	0	0	0	0	0	0	0	1	207632	1	2	0	3	79	0	2	0	45	2
99028	0	0	0	0	0	0	0	0	0	0	0	1	32457.6	2	4	0	1	184	1	2	0	42	2
99038	0	0	0	0	0	0	0	0	0	0	0	0	23047.1	3	2	0	4	268	1	2	0	27	2
99057	0	0	0	0	0	0	0	0	0	0	0	0	11200.6	3	0	0	4	48	0	2	0	61	1
99070	0	0	0	0	0	0	0	0	0	0	0	1	8301.27	2	3	0	4	24	0	2	0	70	1
99081	0	0	0	0	0	0	0	0	0	0	0	0	17770.3	3	0	0	4	0	1	2	0	59	1
99102	0	0	0	0	0	0	0	0	0	0	0	0	18125.1	1	1	0	1	96	0	2	0	50	1
99114	0	0	0	0	0	0	0	0	0	0	0	0	31054.3	1	2	80	1	132	0	2	0	41	1
99125	0	0	0	0	0	0	0	0	0	0	0	1	29820.4	3	1	0	2	386	0	2	0	20	2
99127	0	0	0	0	0	0	0	0	0	0	0	0	18855.3	2	3	240	2	0	0	2	0	67	2
99130	0	0	0	0	0	0	0	0	0	0	0	0	43702.6	3	1	0	4	3	0	2	0	59	1
99133	0	0	0	0	0	0	0	0	0	0	0	0	39692.6	2	2	0	3	0	0	2	0	74	1
99134	0	0	0	0	0	0	0	0	0	0	0	1	6519.19	2	3	540	4	221	1	2	0	71	1
99136	0	0	0	0	0	0	0	0	0	0	0	1	19952.6	1	1	100	4	238	0	2	0	40	1
99140	0	0	0	0	0	0	0	0	0	0	0	1	7000.24	2	2	0	4	0	0	2	0	62	2
99151	0	0	0	0	0	0	0	0	0	0	0	1	12288.8	3	2	30	3	72	0	2	0	22	2
99155	0	0	0	0	0	0	0	0	0	0	0	0	16293	1	1	0	4	372	0	2	0	28	1
99171	0	0	0	0	0	0	0	0	0	0	0	0	66537.6	1	2	0	1	67	0	2	0	37	1
99174	0	0	0	0	0	0	0	0	0	0	0	0	10943.2	1	1	0	1	0	0	2	0	65	2
99176	0	0	0	0	0	0	0	0	0	0	0	0	13194.5	1	0	480	2	60	0	2	0	63	2
99179	0	0	0	0	0	0	0	0	0	0	0	1	23080.8	2	1	0	4	3	0	2	0	80	2
99181	0	0	0	0	0	0	0	0	0	0	0	1	61036.8	3	0	0	3	167	0	2	0	29	1
99183	0	0	0	0	0	0	0	0	0	0	0	0	8410.48	1	2	80	4	0	1	2	0	68	1
99186	0	0	0	0	0	0	0	0	0	0	0	0	29346.7	1	1	0	1	105	0	2	0	26	1
99190	0	0	0	0	0	0	0	0	0	0	0	0	25571.9	1	2	0	1	288	0	2	0	53	2
99207	0	0	0	0	0	0	0	0	0	0	0	0	30473.9	3	2	0	4	0	0	2	0	24	2
99209	0	0	0	0	0	0	0	0	0	0	0	0	16019.5	2	3	0	2	101	0	2	0	80	2
99226	0	0	0	0	0	0	0	0	0	0	0	1	35042.5	1	2	0	1	39	0	2	0	47	2
99240	0	0	0	0	0	0	0	0	0	0	0	1	23811.3	2	2	0	4	8	0	2	0	54	2
99241	0	0	0	0	0	0	0	0	0	0	0	0	10240.1	2	2	0	4	100	1	2	0	71	1
99242	0	0	0	0	0	0	0	0	0	0	0	0	46828.4	1	1	180	1	0	0	2	0	46	2
99248	0	0	0	0	0	0	0	0	0	0	0	1	11037	1	3	210	2	102	0	2	0	66	1
99269	0	0	0	0	0	0	0	0	0	0	0	0	31503.8	2	4	0	3	69	0	2	0	79	1
99271	0	0	0	0	0	0	0	0	0	0	0	1	11864.3	2	0	40	2	0	0	2	0	56	2
99278	0	0	0	0	0	0	0	0	0	0	0	0	53681.9	1	1	120	4	7	0	2	0	35	1
99279	0	0	0	0	0	0	0	0	0	0	0	0	35520.4	1	2	0	1	2	0	2	0	34	2
99283	0	0	0	0	0	0	0	0	0	0	0	0	16790.9	1	0	150	2	0	0	2	0	68	1
99285	0	0	0	0	0	0	0	0	0	0	0	0	14798.2	1	1	0	1	72	0	2	0	61	2
99290	0	0	0	0	0	0	0	0	0	0	0	0	90138.7	2	0	0	3	498	0	2	0	61	1
99291	0	0	0	0	0	0	0	0	0	0	0	1	11676.7	2	4	100	4	8	0	2	0	42	1
99293	0	0	0	0	0	0	0	0	0	0	0	0	16743.7	2	0	420	4	0	0	2	0	75	1
99303	0	0	0	0	0	0	0	0	0	0	0	1	18561.1	2	0	120	4	0	0	2	0	68	2
99315	0	0	0	0	0	0	0	0	0	0	0	1	39493.4	3	2	80	4	0	0	2	0	22	1
99320	0	0	0	0	0	0	0	0	0	0	0	1	28378.3	3	1	180	2	27	0	2	0	30	2
99344	0	0	0	0	0	0	0	0	0	0	0	1	18965.5	1	0	120	2	25	0	2	0	45	1
99370	0	0	0	0	0	0	0	0	0	0	0	1	12745.2	2	1	0	4	0	0	2	0	48	2
99385	0	0	0	0	0	0	0	0	0	0	0	1	189142	1	0	270	3	327	0	2	0	68	2
99389	0	0	0	0	0	0	0	0	0	0	0	1	145520	1	1	0	3	284	1	2	0	59	2
99396	0	0	0	0	0	0	0	0	0	0	0	1	31753.7	3	2	10	1	0	0	2	0	22	2
99402	0	0	0	0	0	0	0	0	0	0	0	1	9627.46	1	1	0	4	432	0	2	0	60	1
99404	0	0	0	0	0	0	0	0	0	0	0	0	83646.4	1	2	180	1	136	0	2	0	34	2
99407	0	0	0	0	0	0	0	0	0	0	0	1	19859.7	2	2	0	4	146	0	2	0	49	2
99412	0	0	0	0	0	0	0	0	0	0	0	0	10980.2	1	2	40	1	212	0	2	0	70	1
99420	0	0	0	0	0	0	0	0	0	0	0	1	26093.1	2	2	0	4	33	0	2	0	51	2
99421	0	0	0	0	0	0	0	0	0	0	0	1	6214.24	3	1	0	4	135	0	2	0	61	1
99424	0	0	0	0	0	0	0	0	0	0	0	0	16147.6	1	0	0	4	311	1	2	0	54	1
99429	0	0	0	0	0	0	0	0	0	0	0	0	9971.45	2	1	960	4	72	1	2	0	62	2
99434	0	0	0	0	0	0	0	0	0	0	0	1	15212.3	1	2	0	2	48	0	2	0	34	1
99435	0	0	0	0	0	0	0	0	0	0	0	0	54947	3	1	300	1	192	0	2	0	20	1
99437	0	0	0	0	0	0	0	0	0	0	0	1	53929.7	2	3	0	3	0	0	2	0	80	2
99441	0	0	0	0	0	0	0	0	0	0	0	1	27935.3	2	1	210	1	132	0	2	0	65	2
99442	0	0	0	0	0	0	0	0	0	0	0	1	23906.4	1	2	0	3	354	1	2	0	35	2
99456	0	0	0	0	0	0	0	0	0	0	0	1	12351.9	1	1	180	2	45	0	2	0	26	1
99469	0	0	0	0	0	0	0	0	0	0	0	1	236419	1	1	0	3	60	0	2	0	59	1
99473	0	0	0	0	0	0	0	0	0	0	0	0	214087	1	2	360	3	343	0	2	0	41	1
99492	0	0	0	0	0	0	0	0	0	0	0	1	56868.9	1	2	180	3	499	0	2	0	80	1
99499	0	0	0	0	0	0	0	0	0	0	0	1	27241.5	1	0	90	2	327	0	2	0	70	1
99501	0	0	0	0	0	0	0	0	0	0	0	1	14260.9	3	1	90	4	111	0	2	0	78	2
99509	0	0	0	0	0	0	0	0	0	0	0	1	28105.1	1	2	0	3	257	0	2	0	73	2
99510	0	0	0	0	0	0	0	0	0	0	0	0	17495.3	1	0	0	2	0	0	2	0	35	2
99514	0	0	0	0	0	0	0	0	0	0	0	0	26787.5	1	3	0	4	0	0	2	0	73	1
99517	0	0	0	0	0	0	0	0	0	0	0	1	38006.4	1	2	0	1	150	0	2	0	39	2
99519	0	0	0	0	0	0	0	0	0	0	0	1	137734	2	3	240	3	147	0	2	0	65	2
99521	0	0	0	0	0	0	0	0	0	0	0	1	17379.2	1	3	0	4	210	0	2	0	77	2
99522	0	0	0	0	0	0	0	0	0	0	0	1	15302.2	2	1	0	1	103	0	2	0	68	1
99531	0	0	0	0	0	0	0	0	0	0	0	1	18218.1	2	3	0	1	0	0	2	0	55	2
99532	0	0	0	0	0	0	0	0	0	0	0	0	7772.28	1	0	0	2	63	0	2	0	63	2
99538	0	0	0	0	0	0	0	0	0	0	0	0	182444	1	1	120	3	33	0	2	0	66	1
99545	0	0	0	0	0	0	0	0	0	0	0	0	20707.4	1	0	3360	1	104	1	2	0	29	1
99548	0	0	0	0	0	0	0	0	0	0	0	0	17472	1	2	0	1	250	0	2	0	66	1
99564	0	0	0	0	0	0	0	0	0	0	0	1	38662.3	2	0	0	1	108	0	2	0	76	2
99573	0	0	0	0	0	0	0	0	0	0	0	0	33646.3	3	3	240	4	90	0	2	0	25	1
99575	0	0	0	0	0	0	0	0	0	0	0	1	158002	2	1	60	3	14	0	2	0	74	2
99589	0	0	0	0	0	0	0	0	0	0	0	1	24871.6	1	2	480	4	293	0	2	0	56	1
99596	0	0	0	0	0	0	0	0	0	0	0	1	22531.9	1	4	0	2	0	0	2	0	48	1
99597	0	0	0	0	0	0	0	0	0	0	0	1	30681	1	3	0	3	259	0	2	0	80	1
99609	0	0	0	0	0	0	0	0	0	0	0	0	28140.1	1	0	120	4	123	0	2	0	46	1
99610	0	0	0	0	0	0	0	0	0	0	0	0	8265.04	1	4	0	1	0	0	2	0	65	1
99613	0	0	0	0	0	0	0	0	0	0	0	1	54689.4	1	1	75	4	118	0	2	0	38	1
99672	0	0	0	0	0	0	0	0	0	0	0	1	17667.4	1	2	0	2	0	0	2	0	32	2
99678	0	0	0	0	0	0	0	0	0	0	0	1	34041.4	1	0	150	2	146	0	2	0	38	2
99698	0	0	0	0	0	0	0	0	0	0	0	0	18254.7	1	0	40	4	2	0	2	0	74	2
99702	0	0	0	0	0	0	0	0	0	0	0	0	9703.55	2	1	90	4	111	0	2	0	65	1
99708	0	0	0	0	0	0	0	0	0	0	0	1	25639.5	1	0	0	1	129	0	2	0	63	2
99716	0	0	0	0	0	0	0	0	0	0	0	0	7391.88	1	1	180	1	171	0	2	0	35	1
99720	0	0	0	0	0	0	0	0	0	0	0	1	13595.9	1	1	150	2	59	0	2	0	53	1
99740	0	0	0	0	0	0	0	0	0	0	0	1	118085	3	4	120	3	79	0	2	0	64	1
99760	0	0	0	0	0	0	0	0	0	0	0	1	8069.6	1	1	0	4	348	0	2	0	67	1
99762	0	0	0	0	0	0	0	0	0	0	0	1	21003	1	2	150	1	60	0	2	0	55	2
99772	0	0	0	0	0	0	0	0	0	0	0	0	21630.2	1	3	0	4	67	0	2	0	43	2
99774	0	0	0	0	0	0	0	0	0	0	0	1	23171.2	2	1	0	2	0	0	2	0	80	2
99776	0	0	0	0	0	0	0	0	0	0	0	1	22195.1	1	2	0	1	101	0	2	0	71	1
99783	0	0	0	0	0	0	0	0	0	0	0	1	75759.8	3	0	90	1	81	0	2	0	35	1
99822	0	0	0	0	0	0	0	0	0	0	0	1	34579	3	1	0	2	128	0	2	0	28	2
99825	0	0	0	0	0	0	0	0	0	0	0	1	5153.81	2	0	0	4	216	0	2	0	67	1
99833	0	0	0	0	0	0	0	0	0	0	0	1	70528.6	1	4	210	3	47	0	2	0	70	1
99839	0	0	0	0	0	0	0	0	0	0	0	1	16171.9	3	2	90	4	0	0	2	0	42	1
99841	0	0	0	0	0	0	0	0	0	0	0	0	27474.5	3	0	0	2	81	0	2	0	21	1
99844	0	0	0	0	0	0	0	0	0	0	0	1	14691.3	1	1	360	4	0	1	2	0	45	1
99854	0	0	0	0	0	0	0	0	0	0	0	0	32476.5	1	2	0	3	77	0	2	0	69	2
99861	0	0	0	0	0	0	0	0	0	0	0	1	23157.5	1	3	75	2	144	0	2	0	30	2
99873	0	0	0	0	0	0	0	0	0	0	0	0	16233.8	1	0	0	2	138	0	2	0	49	1
99876	0	0	0	0	0	0	0	0	0	0	0	0	111399	3	2	0	3	0	1	2	0	25	1
99887	0	0	0	0	0	0	0	0	0	0	0	1	50778.8	1	4	0	3	90	0	2	0	27	2
99894	0	0	0	0	0	0	0	0	0	0	0	0	44061.7	1	1	0	1	109	0	2	0	32	1
99896	0	0	0	0	0	0	0	0	0	0	0	0	15176.7	1	0	0	1	214	0	2	0	47	1
99900	0	0	0	0	0	0	0	0	0	0	0	0	29050.4	1	2	0	4	420	1	2	0	50	1
99901	0	0	0	0	0	0	0	0	0	0	0	1	18851.2	3	1	0	4	104	0	2	0	36	2
99905	0	0	0	0	0	0	0	0	0	0	0	1	20617.9	1	2	120	4	12	0	2	0	45	1
99913	0	0	0	0	0	0	0	0	0	0	0	1	14132.9	1	2	0	1	166	0	2	0	74	1
99922	0	0	0	0	0	0	0	0	0	0	0	1	159744	1	2	0	3	404	1	2	0	63	1
99924	0	0	0	0	0	0	0	0	0	0	0	1	27790.8	3	2	30	2	0	0	2	0	21	2
99926	0	0	0	0	0	0	0	0	0	0	0	0	14857.7	1	0	0	1	116	0	2	0	54	2
99927	0	0	0	0	0	0	0	0	0	0	0	0	44194.5	3	3	480	1	56	0	2	0	25	1
99928	0	0	0	0	0	0	0	0	0	0	0	0	40641.4	3	1	0	1	5	0	2	0	29	1
99931	0	0	0	0	0	0	0	0	0	0	0	0	11211.7	3	2	360	2	0	0	2	0	20	2
99948	0	0	0	0	0	0	0	0	0	0	0	0	34648	2	1	0	3	244	0	2	0	80	2
99959	0	0	0	0	0	0	0	0	0	0	0	1	13017.2	1	1	0	4	112	0	2	0	48	1
99979	0	0	0	0	0	0	0	0	0	0	0	0	30172	2	0	0	2	47	0	2	0	80	2
99983	0	0	0	0	0	0	0	0	0	0	0	1	33009.2	3	2	120	4	6	1	2	0	33	2
99986	0	0	0	0	0	0	0	0	0	0	0	0	24811.4	1	0	0	1	84	0	2	0	31	2
99990	0	0	0	0	0	0	0	0	0	0	0	1	32730	2	2	300	3	255	0	2	0	80	1
99991	0	0	0	0	0	0	0	0	0	0	0	0	16198.5	2	0	420	4	65	1	2	0	64	1
100004	0	0	0	0	0	0	0	0	0	0	0	0	16884.3	2	1	120	1	63	0	2	0	65	2
100007	0	0	0	0	0	0	0	0	0	0	0	1	13647.2	3	2	720	4	119	0	2	0	63	2
100010	0	0	0	0	0	0	0	0	0	0	0	1	78883.9	1	1	120	3	4	0	2	0	80	1
100012	0	0	0	0	0	0	0	0	0	0	0	1	255038	1	0	0	3	88	0	2	0	51	1
100019	0	0	0	0	0	0	0	0	0	0	0	0	31653.2	1	0	840	4	0	0	2	0	22	1
100020	0	0	0	0	0	0	0	0	0	0	0	0	23342.2	1	2	120	3	11	0	2	0	65	1
100024	0	0	0	0	0	0	0	0	0	0	0	0	52903.6	1	4	0	3	193	1	2	0	39	2
100032	0	0	0	0	0	0	0	0	0	0	0	1	28589	3	1	90	2	177	0	2	0	27	2
100041	0	0	0	0	0	0	0	0	0	0	0	1	167318	1	1	60	3	176	0	2	0	47	1
100047	0	0	0	0	0	0	0	0	0	0	0	0	35701.1	1	1	60	4	7	0	2	0	42	1
100061	0	0	0	0	0	0	0	0	0	0	0	1	12571.1	1	4	0	2	84	0	2	0	55	2
100077	0	0	0	0	0	0	0	0	0	0	0	0	28035	1	1	0	1	0	0	2	0	32	2
100094	0	0	0	0	0	0	0	0	0	0	0	1	16317.9	3	2	0	4	56	0	2	0	66	2
100105	0	0	0	0	0	0	0	0	0	0	0	1	23629.1	1	0	0	4	72	0	2	0	50	2
100143	0	0	0	0	0	0	0	0	0	0	0	1	46712.6	2	2	45	3	2	0	2	0	80	2
100150	0	0	0	0	0	0	0	0	0	0	0	0	19743.7	1	0	60	1	0	0	2	0	51	2
100154	0	0	0	0	0	0	0	0	0	0	0	0	5946.2	1	0	30	1	262	0	2	0	66	1
100158	0	0	0	0	0	0	0	0	0	0	0	1	7125.98	3	1	0	4	314	0	2	0	61	1
100163	0	0	0	0	0	0	0	0	0	0	0	1	22778.7	2	0	240	4	396	0	2	0	69	2
100165	0	0	0	0	0	0	0	0	0	0	0	0	265264	1	2	0	3	251	0	2	0	56	1
100167	0	0	0	0	0	0	0	0	0	0	0	1	31190.3	1	3	90	1	71	0	2	0	75	1
100175	0	0	0	0	0	0	0	0	0	0	0	1	21081.6	3	1	0	4	360	0	2	0	33	1
100181	0	0	0	0	0	0	0	0	0	0	0	1	9881.35	1	1	75	1	204	0	2	0	37	2
100191	0	0	0	0	0	0	0	0	0	0	0	1	24942	1	0	0	3	339	1	2	0	42	2
100192	0	0	0	0	0	0	0	0	0	0	0	0	30124.4	1	2	0	1	210	0	2	0	56	1
100205	0	0	0	0	0	0	0	0	0	0	0	1	22307.6	1	2	0	4	290	0	2	0	48	1
100212	0	0	0	0	0	0	0	0	0	0	0	0	37511.1	2	3	180	3	321	1	2	0	58	1
100216	0	0	0	0	0	0	0	0	0	0	0	1	28847.4	1	1	150	1	254	0	2	0	42	2
100219	0	0	0	0	0	0	0	0	0	0	0	0	8713.51	1	0	120	4	7	0	2	0	74	1
100221	0	0	0	0	0	0	0	0	0	0	0	1	15843.6	3	0	180	4	0	0	2	0	30	2
100231	0	0	0	0	0	0	0	0	0	0	0	0	14520.3	1	0	0	1	0	0	2	0	69	2
100234	0	0	0	0	0	0	0	0	0	0	0	1	17223.6	1	1	0	2	39	0	2	0	30	2
100235	0	0	0	0	0	0	0	0	0	0	0	0	127792	1	1	270	3	42	0	2	0	77	1
100241	0	0	0	0	0	0	0	0	0	0	0	1	144132	1	3	120	3	146	0	2	0	36	2
100242	0	0	0	0	0	0	0	0	0	0	0	0	24808.2	1	0	0	4	0	0	2	0	32	2
100252	0	0	0	0	0	0	0	0	0	0	0	0	23635.1	1	2	0	3	48	0	2	0	80	1
100253	0	0	0	0	0	0	0	0	0	0	0	1	110714	1	1	180	1	193	0	2	0	30	1
100257	0	0	0	0	0	0	0	0	0	0	0	1	11257.4	2	3	0	2	309	0	2	0	55	2
100297	0	0	0	0	0	0	0	0	0	0	0	1	133053	1	1	240	3	220	0	2	0	70	1
100298	0	0	0	0	0	0	0	0	0	0	0	1	59754.1	3	2	60	4	144	0	2	0	47	2
100303	0	0	0	0	0	0	0	0	0	0	0	0	13205	1	0	0	1	102	0	2	0	60	1
100311	0	0	0	0	0	0	0	0	0	0	0	0	23152.8	1	0	240	1	111	0	2	0	55	1
100332	0	0	0	0	0	0	0	0	0	0	0	1	138987	1	1	360	3	292	0	2	0	43	1
100348	0	0	0	0	0	0	0	0	0	0	0	1	24283.7	1	1	90	4	90	0	2	0	49	2
100353	0	0	0	0	0	0	0	0	0	0	0	1	12017.1	1	1	0	2	151	0	2	0	59	1
100354	0	0	0	0	0	0	0	0	0	0	0	0	20944.7	2	4	0	2	105	0	2	0	80	2
100357	0	0	0	0	0	0	0	0	0	0	0	0	11790.5	2	0	0	2	0	0	2	0	63	2
100361	0	0	0	0	0	0	0	0	0	0	0	0	18499.8	2	4	0	1	181	0	2	0	57	1
100362	0	0	0	0	0	0	0	0	0	0	0	1	90523.9	1	2	0	3	0	0	2	0	70	2
100365	0	0	0	0	0	0	0	0	0	0	0	0	24357	1	1	0	1	22	0	2	0	22	2
100369	0	0	0	0	0	0	0	0	0	0	0	1	17310.9	1	3	0	2	184	0	2	0	55	2
100373	0	0	0	0	0	0	0	0	0	0	0	1	21278.7	1	1	300	2	345	0	2	0	74	1
100376	0	0	0	0	0	0	0	0	0	0	0	1	35932.7	1	1	240	4	360	0	2	0	49	1
100390	0	0	0	0	0	0	0	0	0	0	0	1	9271.03	2	2	0	4	2	0	2	0	67	2
100396	0	0	0	0	0	0	0	0	0	0	0	0	12030	1	0	0	1	0	0	2	0	65	2
100418	0	0	0	0	0	0	0	0	0	0	0	1	196668	1	2	420	3	107	0	2	0	31	1
100421	0	0	0	0	0	0	0	0	0	0	0	1	55500.3	2	0	0	1	78	0	2	0	50	2
100424	0	0	0	0	0	0	0	0	0	0	0	1	13271.3	1	1	0	4	84	0	2	0	73	2
100425	0	0	0	0	0	0	0	0	0	0	0	1	11325.9	2	1	0	4	144	0	2	0	79	1
100427	0	0	0	0	0	0	0	0	0	0	0	0	67254.3	1	2	0	1	0	0	2	0	38	2
100432	0	0	0	0	0	0	0	0	0	0	0	0	27458.6	1	2	0	1	210	1	2	0	29	1
100433	0	0	0	0	0	0	0	0	0	0	0	1	10774.9	1	0	0	1	126	0	2	0	67	1
100446	0	0	0	0	0	0	0	0	0	0	0	1	11257.6	1	1	0	1	226	0	2	0	60	1
100451	0	0	0	0	0	0	0	0	0	0	0	1	27188.8	1	0	240	2	173	0	2	0	40	2
100460	0	0	0	0	0	0	0	0	0	0	0	1	80850.9	1	0	60	3	367	0	2	0	55	1
100469	0	0	0	0	0	0	0	0	0	0	0	0	18019.4	1	1	0	3	103	0	2	0	75	1
100476	0	0	0	0	0	0	0	0	0	0	0	1	28062.8	1	2	0	2	104	0	2	0	38	2
100481	0	0	0	0	0	0	0	0	0	0	0	1	15640.7	1	1	375	2	66	0	2	0	59	2
100486	0	0	0	0	0	0	0	0	0	0	0	0	60215.9	2	1	90	3	114	0	2	0	74	1
100500	0	0	0	0	0	0	0	0	0	0	0	1	13138.7	3	3	0	4	150	0	2	0	34	2
100501	0	0	0	0	0	0	0	0	0	0	0	0	12420.5	1	0	420	1	156	0	2	0	72	1
100511	0	0	0	0	0	0	0	0	0	0	0	1	16508.6	3	1	80	4	0	0	2	0	64	2
100526	0	0	0	0	0	0	0	0	0	0	0	1	75035.6	1	1	90	1	102	0	2	0	33	2
100530	0	0	0	0	0	0	0	0	0	0	0	1	10205.5	1	0	0	2	213	0	2	0	52	1
100534	0	0	0	0	0	0	0	0	0	0	0	1	18693.8	1	1	0	2	192	0	2	0	77	2
100548	0	0	0	0	0	0	0	0	0	0	0	1	227916	1	1	105	3	223	0	2	0	33	2
100554	0	0	0	0	0	0	0	0	0	0	0	1	5580.41	2	2	180	4	324	0	2	0	65	1
100575	0	0	0	0	0	0	0	0	0	0	0	1	11704.5	1	1	720	2	0	0	2	0	50	2
100579	0	0	0	0	0	0	0	0	0	0	0	0	268262	2	0	0	3	155	0	2	0	59	1
100589	0	0	0	0	0	0	0	0	0	0	0	0	22733.3	1	1	0	1	0	0	2	0	33	2
100597	0	0	0	0	0	0	0	0	0	0	0	0	11604.5	2	0	0	1	0	0	2	0	71	1
100611	0	0	0	0	0	0	0	0	0	0	0	0	23479	1	2	0	1	27	0	2	0	43	1
100625	0	0	0	0	0	0	0	0	0	0	0	1	21003	1	2	0	1	50	0	2	0	54	2
100632	0	0	0	0	0	0	0	0	0	0	0	0	38677.3	1	0	90	3	36	0	2	0	39	1
100634	0	0	0	0	0	0	0	0	0	0	0	0	34407.9	1	0	0	4	0	0	2	0	38	1
100646	0	0	0	0	0	0	0	0	0	0	0	0	47558.3	1	3	0	3	142	0	2	0	80	1
100647	0	0	0	0	0	0	0	0	0	0	0	0	68581.6	3	2	0	3	36	0	2	0	33	1
100649	0	0	0	0	0	0	0	0	0	0	0	0	32446.1	1	1	0	3	35	0	2	0	43	1
100654	0	0	0	0	0	0	0	0	0	0	0	0	64788.4	1	3	0	3	172	0	2	0	74	2
100673	0	0	0	0	0	0	0	0	0	0	0	0	20522.3	1	2	0	4	332	1	2	0	35	2
100674	0	0	0	0	0	0	0	0	0	0	0	1	9849.26	2	0	0	3	267	0	2	0	80	1
100684	0	0	0	0	0	0	0	0	0	0	0	0	27255	1	2	0	4	321	0	2	0	35	2
100692	0	0	0	0	0	0	0	0	0	0	0	0	142001	1	2	80	3	103	0	2	0	62	1
100697	0	0	0	0	0	0	0	0	0	0	0	1	79818.1	3	3	120	3	37	1	2	0	32	1
100706	0	0	0	0	0	0	0	0	0	0	0	1	25196.3	1	2	0	3	66	0	2	0	66	1
100740	0	0	0	0	0	0	0	0	0	0	0	0	166330	3	1	0	3	14	0	2	0	20	1
100741	0	0	0	0	0	0	0	0	0	0	0	1	180913	1	1	240	3	366	0	2	0	66	1
100745	0	0	0	0	0	0	0	0	0	0	0	0	5935.78	1	1	0	1	85	0	2	0	64	1
100756	0	0	0	0	0	0	0	0	0	0	0	0	8559.61	1	0	90	4	14	0	2	0	60	1
100759	0	0	0	0	0	0	0	0	0	0	0	1	40377.2	3	1	30	3	166	1	2	0	35	1
100764	0	0	0	0	0	0	0	0	0	0	0	1	13185.4	1	0	0	2	256	0	2	0	47	2
100774	0	0	0	0	0	0	0	0	0	0	0	1	10895.8	1	2	0	2	48	0	2	0	61	1
100775	0	0	0	0	0	0	0	0	0	0	0	0	92029.6	3	1	0	3	187	1	2	0	21	2
100787	0	0	0	0	0	0	0	0	0	0	0	0	62446.3	1	2	0	3	239	0	2	0	72	1
100788	0	0	0	0	0	0	0	0	0	0	0	1	39016.9	1	0	0	3	442	1	2	0	35	1
100790	0	0	0	0	0	0	0	0	0	0	0	1	8476.63	2	1	0	4	3	0	2	0	60	2
100815	0	0	0	0	0	0	0	0	0	0	0	0	54379.3	3	2	0	4	48	0	2	0	53	2
100837	0	0	0	0	0	0	0	0	0	0	0	0	32975.4	1	1	0	3	161	0	2	0	68	1
100841	0	0	0	0	0	0	0	0	0	0	0	1	14073.3	1	1	0	2	144	0	2	0	41	2
100853	0	0	0	0	0	0	0	0	0	0	0	1	26547.8	1	2	0	1	79	0	2	0	80	1
100860	0	0	0	0	0	0	0	0	0	0	0	0	40726.2	2	0	180	4	0	0	2	0	36	2
100862	0	0	0	0	0	0	0	0	0	0	0	0	11969	1	1	0	1	116	0	2	0	62	2
100874	0	0	0	0	0	0	0	0	0	0	0	1	12003.7	1	0	300	2	91	0	2	0	55	1
100875	0	0	0	0	0	0	0	0	0	0	0	1	23842.8	1	1	0	2	17	0	2	0	80	1
100886	0	0	0	0	0	0	0	0	0	0	0	0	41459.1	2	2	0	3	92	0	2	0	72	2
100895	0	0	0	0	0	0	0	0	0	0	0	1	22060.4	1	2	80	2	90	0	2	0	58	2
100898	0	0	0	0	0	0	0	0	0	0	0	1	28776.5	1	1	0	3	47	0	2	0	42	2
100924	0	0	0	0	0	0	0	0	0	0	0	0	29031.8	1	3	240	3	438	1	2	0	40	2
100926	0	0	0	0	0	0	0	0	0	0	0	1	9520.46	1	0	315	2	5	0	2	0	51	1
100928	0	0	0	0	0	0	0	0	0	0	0	0	143272	1	1	0	3	64	1	2	0	25	1
100941	0	0	0	0	0	0	0	0	0	0	0	0	14568	3	0	0	4	33	0	2	0	80	2
100948	0	0	0	0	0	0	0	0	0	0	0	1	11436.9	1	0	600	4	33	0	2	0	68	2
100949	0	0	0	0	0	0	0	0	0	0	0	1	8658.81	1	3	0	4	0	0	2	0	51	2
100950	0	0	0	0	0	0	0	0	0	0	0	1	10949.3	2	1	0	4	0	1	2	0	61	2
100955	0	0	0	0	0	0	0	0	0	0	0	1	5933.62	1	0	0	4	166	1	2	0	64	1
100963	0	0	0	0	0	0	0	0	0	0	0	1	9398.51	1	2	0	4	166	0	2	0	80	1
100968	0	0	0	0	0	0	0	0	0	0	0	0	9078.81	2	0	0	1	4	0	2	0	65	2
100975	0	0	0	0	0	0	0	0	0	0	0	0	27848	2	0	0	1	274	1	2	0	34	1
100985	0	0	0	0	0	0	0	0	0	0	0	0	302433	3	0	0	3	77	0	2	0	23	1
100987	0	0	0	0	0	0	0	0	0	0	0	0	19995.3	1	2	0	2	29	0	2	0	60	1
100989	0	0	0	0	0	0	0	0	0	0	0	1	15009.1	1	2	0	4	93	1	2	0	68	2
100992	0	0	0	0	0	0	0	0	0	0	0	0	80911.7	1	2	450	1	0	0	2	0	27	1
101001	0	0	0	0	0	0	0	0	0	0	0	1	7672.74	1	1	0	4	6	0	2	0	67	1
101003	0	0	0	0	0	0	0	0	0	0	0	0	21078	1	1	0	1	32	0	2	0	56	1
101011	0	0	0	0	0	0	0	0	0	0	0	1	171836	3	2	180	3	1	1	2	0	23	1
101019	0	0	0	0	0	0	0	0	0	0	0	1	110964	2	0	360	3	210	0	2	0	49	1
101033	0	0	0	0	0	0	0	0	0	0	0	1	16816.2	1	0	0	4	189	1	2	0	63	1
101051	0	0	0	0	0	0	0	0	0	0	0	1	10229.4	1	1	0	2	2	0	2	0	57	1
101052	0	0	0	0	0	0	0	0	0	0	0	0	31817.4	3	3	0	4	74	0	2	0	49	2
101063	0	0	0	0	0	0	0	0	0	0	0	1	7740.45	1	2	0	4	0	0	2	0	80	1
101070	0	0	0	0	0	0	0	0	0	0	0	1	34796.5	1	1	180	1	35	0	2	0	34	2
101075	0	0	0	0	0	0	0	0	0	0	0	1	28345.6	1	3	0	1	0	0	2	0	67	1
101078	0	0	0	0	0	0	0	0	0	0	0	1	6681.41	2	0	0	4	0	1	2	0	62	1
101107	0	0	0	0	0	0	0	0	0	0	0	0	29619.1	1	2	0	1	58	0	2	0	44	2
101111	0	0	0	0	0	0	0	0	0	0	0	1	23887.5	3	2	120	4	174	0	2	0	22	1
101112	0	0	0	0	0	0	0	0	0	0	0	0	12357.4	1	0	30	2	0	0	2	0	45	2
101122	0	0	0	0	0	0	0	0	0	0	0	1	37619.9	1	2	45	4	110	1	2	0	30	1
101126	0	0	0	0	0	0	0	0	0	0	0	1	93850.5	1	0	0	3	96	0	2	0	37	1
101132	0	0	0	0	0	0	0	0	0	0	0	1	18297.2	1	0	40	2	40	0	2	0	31	1
101138	0	0	0	0	0	0	0	0	0	0	0	1	140633	1	1	60	3	244	0	2	0	33	2
101174	0	0	0	0	0	0	0	0	0	0	0	1	21831.6	1	0	0	4	22	1	2	0	35	1
101176	0	0	0	0	0	0	0	0	0	0	0	0	23458.5	2	0	0	4	3	1	2	0	80	2
101177	0	0	0	0	0	0	0	0	0	0	0	0	6898.04	1	0	360	1	67	0	2	0	64	1
101180	0	0	0	0	0	0	0	0	0	0	0	1	33267.3	1	1	66	3	189	0	2	0	80	2
101187	0	0	0	0	0	0	0	0	0	0	0	1	50576.2	1	2	0	1	220	0	2	0	33	1
101191	0	0	0	0	0	0	0	0	0	0	0	0	91803.9	1	3	150	3	382	1	2	0	35	2
101195	0	0	0	0	0	0	0	0	0	0	0	1	68691.8	1	2	360	3	342	0	2	0	71	2
101196	0	0	0	0	0	0	0	0	0	0	0	1	13790.9	2	1	0	4	171	1	2	0	71	2
101199	0	0	0	0	0	0	0	0	0	0	0	1	236115	1	2	840	3	136	0	2	0	61	2
101204	0	0	0	0	0	0	0	0	0	0	0	1	32179.9	1	2	0	3	2	0	2	0	80	1
101207	0	0	0	0	0	0	0	0	0	0	0	1	91384.4	1	2	0	3	154	0	2	0	70	2
101209	0	0	0	0	0	0	0	0	0	0	0	0	10943.2	1	1	0	1	0	0	2	0	62	2
101228	0	0	0	0	0	0	0	0	0	0	0	0	46803.2	3	2	0	3	69	1	2	0	30	2
101229	0	0	0	0	0	0	0	0	0	0	0	1	44614.1	1	0	90	1	7	0	2	0	38	2
101249	0	0	0	0	0	0	0	0	0	0	0	0	7101.66	1	0	0	1	320	0	2	0	63	2
101254	0	0	0	0	0	0	0	0	0	0	0	1	51148.8	1	1	60	4	0	0	2	0	29	2
101264	0	0	0	0	0	0	0	0	0	0	0	1	19736.6	1	0	240	2	72	0	2	0	31	1
101266	0	0	0	0	0	0	0	0	0	0	0	1	8998.31	3	2	90	4	5	1	2	0	67	2
101273	0	0	0	0	0	0	0	0	0	0	0	1	18035.3	2	1	0	1	87	0	2	0	67	1
101274	0	0	0	0	0	0	0	0	0	0	0	0	21126.4	3	1	0	4	21	0	2	0	65	2
101278	0	0	0	0	0	0	0	0	0	0	0	0	15721	1	0	120	2	0	0	2	0	44	1
101285	0	0	0	0	0	0	0	0	0	0	0	0	148339	1	2	0	3	168	1	2	0	30	1
101308	0	0	0	0	0	0	0	0	0	0	0	1	110411	2	1	0	3	24	0	2	0	25	2
101319	0	0	0	0	0	0	0	0	0	0	0	1	62492.9	2	0	600	1	96	0	2	0	34	1
101330	0	0	0	0	0	0	0	0	0	0	0	1	74232.7	3	1	60	3	104	0	2	0	22	2
101333	0	0	0	0	0	0	0	0	0	0	0	1	23034.1	3	2	135	2	102	0	2	0	71	2
101336	0	0	0	0	0	0	0	0	0	0	0	1	41541	1	1	125	3	202	0	2	0	72	2
101351	0	0	0	0	0	0	0	0	0	0	0	1	27118.2	3	2	10	2	9	0	2	0	79	2
101359	0	0	0	0	0	0	0	0	0	0	0	0	23297.7	1	2	0	1	7	0	2	0	52	2
101360	0	0	0	0	0	0	0	0	0	0	0	1	116060	1	2	0	3	286	0	2	0	46	1
101387	0	0	0	0	0	0	0	0	0	0	0	1	20425.6	1	0	0	2	72	0	2	0	73	2
101390	0	0	0	0	0	0	0	0	0	0	0	1	98796.7	1	3	270	3	0	0	2	0	40	1
101394	0	0	0	0	0	0	0	0	0	0	0	0	20910.6	1	0	0	2	0	0	2	0	39	1
101401	0	0	0	0	0	0	0	0	0	0	0	0	16487.7	1	0	0	2	0	0	2	0	52	1
101404	0	0	0	0	0	0	0	0	0	0	0	1	29318.6	3	2	60	4	0	1	2	0	31	1
101412	0	0	0	0	0	0	0	0	0	0	0	1	26730.5	1	0	0	2	0	0	2	0	39	2
101414	0	0	0	0	0	0	0	0	0	0	0	1	13609.8	2	3	0	4	38	0	2	0	56	2
101443	0	0	0	0	0	0	0	0	0	0	0	1	23390.2	1	2	0	4	261	0	2	0	59	1
101478	0	0	0	0	0	0	0	0	0	0	0	0	19593.3	2	1	0	1	90	1	2	0	60	1
101480	0	0	0	0	0	0	0	0	0	0	0	1	6658.25	1	1	30	2	78	0	2	0	64	1
101487	0	0	0	0	0	0	0	0	0	0	0	0	12512.5	2	4	0	1	69	0	2	0	73	1
101489	0	0	0	0	0	0	0	0	0	0	0	1	19468.2	1	0	0	2	198	0	2	0	51	2
101493	0	0	0	0	0	0	0	0	0	0	0	0	28916.1	1	1	0	1	48	0	2	0	34	2
101510	0	0	0	0	0	0	0	0	0	0	0	1	13042.8	2	2	360	1	319	0	2	0	64	1
101515	0	0	0	0	0	0	0	0	0	0	0	1	33192.6	1	0	180	1	0	0	2	0	51	1
101516	0	0	0	0	0	0	0	0	0	0	0	1	118082	1	2	0	3	194	0	2	0	30	2
101522	0	0	0	0	0	0	0	0	0	0	0	1	50677.7	1	1	0	3	338	0	2	0	76	1
101542	0	0	0	0	0	0	0	0	0	0	0	1	14179.9	1	0	0	2	25	0	2	0	48	1
101549	0	0	0	0	0	0	0	0	0	0	0	1	21610.6	1	0	150	2	150	0	2	0	43	2
101550	0	0	0	0	0	0	0	0	0	0	0	1	22517	2	0	0	4	240	0	2	0	53	1
101562	0	0	0	0	0	0	0	0	0	0	0	1	9905.18	2	3	0	1	164	0	2	0	63	2
101571	0	0	0	0	0	0	0	0	0	0	0	1	10995.6	2	1	165	4	5	0	2	0	71	1
101572	0	0	0	0	0	0	0	0	0	0	0	0	25266.6	1	1	45	1	22	0	2	0	60	1
101574	0	0	0	0	0	0	0	0	0	0	0	1	18236.9	3	0	0	4	110	0	2	0	22	2
101584	0	0	0	0	0	0	0	0	0	0	0	1	16876.9	1	0	140	2	31	0	2	0	55	2
101594	0	0	0	0	0	0	0	0	0	0	0	1	126843	1	1	60	3	126	0	2	0	43	2
101596	0	0	0	0	0	0	0	0	0	0	0	1	52289.3	1	2	0	4	0	0	2	0	44	2
101599	0	0	0	0	0	0	0	0	0	0	0	1	62910.6	1	3	0	3	118	0	2	0	22	1
101601	0	0	0	0	0	0	0	0	0	0	0	1	69669.6	1	1	540	3	233	0	2	0	62	1
101608	0	0	0	0	0	0	0	0	0	0	0	1	13399.2	2	1	90	4	143	0	2	0	62	1
101636	0	0	0	0	0	0	0	0	0	0	0	0	7152.17	2	3	0	1	97	0	2	0	68	2
101655	0	0	0	0	0	0	0	0	0	0	0	0	33717	3	1	240	4	0	0	2	0	20	1
101660	0	0	0	0	0	0	0	0	0	0	0	1	11868.8	1	2	0	4	66	0	2	0	65	1
101662	0	0	0	0	0	0	0	0	0	0	0	1	18079	1	2	0	3	144	0	2	0	58	1
101670	0	0	0	0	0	0	0	0	0	0	0	1	32913.7	1	0	120	2	144	0	2	0	36	2
101675	0	0	0	0	0	0	0	0	0	0	0	0	24182	2	0	240	1	127	0	2	0	55	2
101676	0	0	0	0	0	0	0	0	0	0	0	0	22744	1	0	105	2	78	0	2	0	55	1
101679	0	0	0	0	0	0	0	0	0	0	0	0	19613.7	2	4	0	1	2	0	2	0	62	2
101687	0	0	0	0	0	0	0	0	0	0	0	1	25374.3	2	2	20	4	180	1	2	0	75	2
101692	0	0	0	0	0	0	0	0	0	0	0	1	118365	1	2	150	3	0	0	2	0	60	2
101721	0	0	0	0	0	0	0	0	0	0	0	0	9801.46	3	0	480	2	203	1	2	0	28	1
101724	0	0	0	0	0	0	0	0	0	0	0	1	9912.88	1	1	0	4	325	0	2	0	60	1
101726	0	0	0	0	0	0	0	0	0	0	0	0	21031.3	1	0	0	2	39	0	2	0	61	1
101727	0	0	0	0	0	0	0	0	0	0	0	1	30392.3	1	1	210	1	335	1	2	0	37	1
101728	0	0	0	0	0	0	0	0	0	0	0	1	9003.74	2	1	0	4	238	0	2	0	65	1
101737	0	0	0	0	0	0	0	0	0	0	0	0	30262.4	2	4	0	3	372	1	2	0	57	1
101750	0	0	0	0	0	0	0	0	0	0	0	1	66919.7	1	2	90	3	252	0	2	0	71	2
101756	0	0	0	0	0	0	0	0	0	0	0	0	12045.1	2	2	120	4	36	0	2	0	61	2
101762	0	0	0	0	0	0	0	0	0	0	0	1	54932.7	2	2	0	3	159	0	2	0	80	2
101765	0	0	0	0	0	0	0	0	0	0	0	0	41553	2	3	540	4	33	0	2	0	32	2
101775	0	0	0	0	0	0	0	0	0	0	0	1	20864.3	3	2	0	2	0	0	2	0	36	1
101777	0	0	0	0	0	0	0	0	0	0	0	0	13489.4	1	1	0	4	195	0	2	0	64	1
101780	0	0	0	0	0	0	0	0	0	0	0	1	111813	1	1	140	3	99	0	2	0	65	2
101781	0	0	0	0	0	0	0	0	0	0	0	0	37370.7	1	1	120	1	289	0	2	0	55	1
101787	0	0	0	0	0	0	0	0	0	0	0	1	21337	3	2	120	4	0	0	2	0	30	1
101795	0	0	0	0	0	0	0	0	0	0	0	0	55650.6	1	0	0	1	86	0	2	0	40	2
101799	0	0	0	0	0	0	0	0	0	0	0	1	9413.96	3	0	180	3	39	0	2	0	28	2
101838	0	0	0	0	0	0	0	0	0	0	0	1	30877.5	3	3	0	3	122	0	2	0	30	2
101847	0	0	0	0	0	0	0	0	0	0	0	1	10341.3	1	0	0	4	0	0	2	0	63	2
101848	0	0	0	0	0	0	0	0	0	0	0	0	28232.5	2	0	0	1	0	1	2	0	56	2
101851	0	0	0	0	0	0	0	0	0	0	0	0	27419	3	2	0	1	56	0	2	0	40	1
101852	0	0	0	0	0	0	0	0	0	0	0	1	16558.8	1	0	0	2	12	0	2	0	32	1
101866	0	0	0	0	0	0	0	0	0	0	0	0	31161	1	2	0	4	432	1	2	0	52	1
101874	0	0	0	0	0	0	0	0	0	0	0	1	16183.9	1	1	90	2	0	0	2	0	63	2
101888	0	0	0	0	0	0	0	0	0	0	0	0	17472	1	2	0	1	230	0	2	0	60	1
101893	0	0	0	0	0	0	0	0	0	0	0	0	43827	3	2	180	1	85	1	2	0	23	1
101903	0	0	0	0	0	0	0	0	0	0	0	0	43655.8	1	1	0	1	37	0	2	0	33	2
101910	0	0	0	0	0	0	0	0	0	0	0	0	25146.4	2	1	120	3	144	0	2	0	80	2
101911	0	0	0	0	0	0	0	0	0	0	0	0	54676.7	1	3	0	4	0	0	2	0	22	2
101912	0	0	0	0	0	0	0	0	0	0	0	1	34041.4	1	1	0	2	1	0	2	0	31	2
101941	0	0	0	0	0	0	0	0	0	0	0	1	17627	2	0	0	4	240	0	2	0	44	2
101945	0	0	0	0	0	0	0	0	0	0	0	1	12141	1	3	0	3	146	0	2	0	74	1
101947	0	0	0	0	0	0	0	0	0	0	0	1	7087.03	1	4	0	4	72	0	2	0	66	1
101949	0	0	0	0	0	0	0	0	0	0	0	1	57099.1	2	2	300	3	184	0	2	0	79	1
101957	0	0	0	0	0	0	0	0	0	0	0	0	23065.1	1	1	360	2	102	0	2	0	35	2
101966	0	0	0	0	0	0	0	0	0	0	0	0	46728.3	2	1	0	1	90	1	2	0	24	1
101981	0	0	0	0	0	0	0	0	0	0	0	1	19910.4	1	0	0	2	387	0	2	0	67	2
102002	0	0	0	0	0	0	0	0	0	0	0	1	98717	1	4	0	3	181	0	2	0	77	1
102007	0	0	0	0	0	0	0	0	0	0	0	0	34172	1	0	0	2	123	0	2	0	55	2
102015	0	0	0	0	0	0	0	0	0	0	0	0	105081	1	2	0	3	59	1	2	0	20	2
102024	0	0	0	0	0	0	0	0	0	0	0	0	11026	1	1	0	3	286	0	2	0	37	1
102026	0	0	0	0	0	0	0	0	0	0	0	1	154803	3	1	150	3	288	0	2	0	24	2
102039	0	0	0	0	0	0	0	0	0	0	0	1	178581	3	1	0	3	0	0	2	0	22	1
102044	0	0	0	0	0	0	0	0	0	0	0	1	21806.7	1	0	0	4	53	0	2	0	33	2
102045	0	0	0	0	0	0	0	0	0	0	0	1	25471	1	1	60	3	56	1	2	0	55	1
102046	0	0	0	0	0	0	0	0	0	0	0	0	12517.2	1	0	0	2	24	0	2	0	32	2
102048	0	0	0	0	0	0	0	0	0	0	0	0	17369	2	0	45	1	63	0	2	0	78	2
102070	0	0	0	0	0	0	0	0	0	0	0	1	24661.2	2	2	0	3	2	0	2	0	80	2
102092	0	0	0	0	0	0	0	0	0	0	0	1	25277.6	1	1	120	1	96	0	2	0	60	1
102099	0	0	0	0	0	0	0	0	0	0	0	0	6489.15	1	2	225	3	67	1	2	0	32	2
102106	0	0	0	0	0	0	0	0	0	0	0	0	7719.72	1	1	120	4	102	0	2	0	64	1
102121	0	0	0	0	0	0	0	0	0	0	0	0	10063.5	1	1	0	1	2	0	2	0	53	2
102130	0	0	0	0	0	0	0	0	0	0	0	1	273881	2	0	0	3	260	0	2	0	56	1
102131	0	0	0	0	0	0	0	0	0	0	0	1	19915.1	1	1	0	2	2	0	2	0	69	1
102134	0	0	0	0	0	0	0	0	0	0	0	0	48536.4	1	1	600	3	260	0	2	0	42	2
102135	0	0	0	0	0	0	0	0	0	0	0	0	35730.8	3	2	0	4	0	0	2	0	24	1
102137	0	0	0	0	0	0	0	0	0	0	0	1	6128.95	1	3	60	4	137	0	2	0	67	1
102151	0	0	0	0	0	0	0	0	0	0	0	1	20252.7	1	0	0	2	0	0	2	0	44	2
102152	0	0	0	0	0	0	0	0	0	0	0	1	15991.5	1	0	0	2	408	0	2	0	44	1
102154	0	0	0	0	0	0	0	0	0	0	0	0	37663	1	1	0	1	14	0	2	0	41	1
102158	0	0	0	0	0	0	0	0	0	0	0	1	8457.44	2	3	60	4	232	0	2	0	80	2
102163	0	0	0	0	0	0	0	0	0	0	0	1	84361.3	3	0	180	3	0	0	2	0	23	1
102171	0	0	0	0	0	0	0	0	0	0	0	1	16258.4	1	1	0	2	1	0	2	0	77	2
102187	0	0	0	0	0	0	0	0	0	0	0	0	24805.2	3	2	0	4	0	0	2	0	20	1
102193	0	0	0	0	0	0	0	0	0	0	0	1	20812.6	1	1	0	2	81	0	2	0	36	1
102194	0	0	0	0	0	0	0	0	0	0	0	1	48209	1	1	80	1	109	0	2	0	36	2
102199	0	0	0	0	0	0	0	0	0	0	0	0	74080.9	1	2	0	1	200	0	2	0	57	1
102201	0	0	0	0	0	0	0	0	0	0	0	0	14245.2	3	1	0	4	94	1	2	0	47	2
102207	0	0	0	0	0	0	0	0	0	0	0	0	28349.6	1	1	120	2	0	1	2	0	42	1
102225	0	0	0	0	0	0	0	0	0	0	0	1	156305	1	1	0	3	7	0	2	0	41	1
102229	0	0	0	0	0	0	0	0	0	0	0	0	22145.4	1	2	0	1	71	0	2	0	57	1
102238	0	0	0	0	0	0	0	0	0	0	0	1	37858.5	2	2	0	3	1	0	2	0	49	2
102239	0	0	0	0	0	0	0	0	0	0	0	0	38145.5	3	0	420	2	0	0	2	0	23	1
102241	0	0	0	0	0	0	0	0	0	0	0	0	17931.4	3	0	0	4	48	0	2	0	80	2
102243	0	0	0	0	0	0	0	0	0	0	0	0	11436.1	1	1	300	2	211	0	2	0	60	1
102249	0	0	0	0	0	0	0	0	0	0	0	0	78483.8	1	0	0	3	0	1	2	0	22	1
102256	0	0	0	0	0	0	0	0	0	0	0	0	51667.3	1	0	0	1	0	0	2	0	40	1
102285	0	0	0	0	0	0	0	0	0	0	0	1	26086.9	3	0	0	4	0	0	2	0	37	1
102315	0	0	0	0	0	0	0	0	0	0	0	1	13873.4	1	0	90	2	0	0	2	0	39	2
102321	0	0	0	0	0	0	0	0	0	0	0	0	28622.2	1	2	0	1	252	0	2	0	56	1
102326	0	0	0	0	0	0	0	0	0	0	0	0	17884.3	1	1	0	1	64	0	2	0	72	2
102329	0	0	0	0	0	0	0	0	0	0	0	0	10604.4	1	2	450	1	255	0	2	0	72	1
102338	0	0	0	0	0	0	0	0	0	0	0	1	270740	1	1	60	3	185	0	2	0	54	1
102348	0	0	0	0	0	0	0	0	0	0	0	0	47989	1	1	0	1	171	0	2	0	27	2
102358	0	0	0	0	0	0	0	0	0	0	0	1	11023.3	3	3	0	2	209	0	2	0	31	2
102359	0	0	0	0	0	0	0	0	0	0	0	0	39917.6	1	0	0	2	7	0	2	0	39	2
102362	0	0	0	0	0	0	0	0	0	0	0	1	56232.7	1	2	0	3	349	0	2	0	80	1
102364	0	0	0	0	0	0	0	0	0	0	0	1	109628	1	1	150	3	72	0	2	0	33	2
102365	0	0	0	0	0	0	0	0	0	0	0	1	7466.79	1	3	180	3	403	0	2	0	75	1
102381	0	0	0	0	0	0	0	0	0	0	0	1	27284.2	1	0	90	3	332	0	2	0	42	1
102391	0	0	0	0	0	0	0	0	0	0	0	0	24004.2	3	2	0	2	0	0	2	0	31	1
102399	0	0	0	0	0	0	0	0	0	0	0	0	15666.1	1	0	0	3	144	0	2	0	80	1
102405	0	0	0	0	0	0	0	0	0	0	0	0	82679.4	2	2	60	1	167	0	2	0	49	1
102420	0	0	0	0	0	0	0	0	0	0	0	0	10728.4	2	1	0	1	95	0	2	0	70	2
102427	0	0	0	0	0	0	0	0	0	0	0	0	8957.29	1	1	0	1	95	0	2	0	63	1
102442	0	0	0	0	0	0	0	0	0	0	0	1	109905	1	2	0	3	108	0	2	0	62	2
102445	0	0	0	0	0	0	0	0	0	0	0	0	14821.4	1	1	150	1	132	0	2	0	80	2
102452	0	0	0	0	0	0	0	0	0	0	0	1	30434.9	1	1	0	1	139	0	2	0	60	2
102454	0	0	0	0	0	0	0	0	0	0	0	0	52282.7	1	1	480	1	79	0	2	0	34	2
102455	0	0	0	0	0	0	0	0	0	0	0	0	11121	1	0	0	4	0	0	2	0	66	1
102460	0	0	0	0	0	0	0	0	0	0	0	0	100184	3	1	120	3	0	1	2	0	25	2
102461	0	0	0	0	0	0	0	0	0	0	0	1	21135.7	1	2	60	2	102	0	2	0	28	2
102464	0	0	0	0	0	0	0	0	0	0	0	1	128501	1	2	0	3	443	0	2	0	46	1
102466	0	0	0	0	0	0	0	0	0	0	0	1	281762	1	0	0	3	144	0	2	0	34	1
102473	0	0	0	0	0	0	0	0	0	0	0	1	34126.1	1	0	60	1	184	0	2	0	41	2
102478	0	0	0	0	0	0	0	0	0	0	0	0	9949.22	3	2	0	4	0	1	2	0	60	1
102493	0	0	0	0	0	0	0	0	0	0	0	0	10114.2	1	1	60	3	192	0	2	0	79	1
102497	0	0	0	0	0	0	0	0	0	0	0	0	48733	1	3	420	3	7	0	2	0	75	1
102501	0	0	0	0	0	0	0	0	0	0	0	1	25811.1	1	2	75	3	384	1	2	0	45	1
102506	0	0	0	0	0	0	0	0	0	0	0	0	16785.3	2	1	0	1	112	0	2	0	51	2
102516	0	0	0	0	0	0	0	0	0	0	0	1	52214.9	1	2	240	3	156	0	2	0	46	1
102518	0	0	0	0	0	0	0	0	0	0	0	0	25257.7	1	0	0	1	60	0	2	0	44	2
102522	0	0	0	0	0	0	0	0	0	0	0	0	6898.04	2	2	0	1	156	1	2	0	60	1
102524	0	0	0	0	0	0	0	0	0	0	0	0	10624.5	1	1	0	1	176	0	2	0	63	1
102578	0	0	0	0	0	0	0	0	0	0	0	1	6353.19	2	3	360	4	0	0	2	0	70	1
102579	0	0	0	0	0	0	0	0	0	0	0	1	148636	1	2	0	3	249	0	2	0	63	2
102586	0	0	0	0	0	0	0	0	0	0	0	0	36455.6	1	2	120	1	105	0	2	0	52	1
102590	0	0	0	0	0	0	0	0	0	0	0	0	13309.6	1	1	900	3	293	0	2	0	80	1
102593	0	0	0	0	0	0	0	0	0	0	0	1	23734	1	1	15	2	126	0	2	0	39	1
102600	0	0	0	0	0	0	0	0	0	0	0	1	17147.1	1	2	90	2	4	0	2	0	34	1
102623	0	0	0	0	0	0	0	0	0	0	0	0	27265.5	2	0	0	3	150	1	2	0	66	1
102626	0	0	0	0	0	0	0	0	0	0	0	1	32544.8	1	1	300	1	113	0	2	0	46	1
102631	0	0	0	0	0	0	0	0	0	0	0	1	33490.1	3	1	240	4	103	0	2	0	22	1
102638	0	0	0	0	0	0	0	0	0	0	0	1	128054	3	1	100	3	0	0	2	0	26	2
102642	0	0	0	0	0	0	0	0	0	0	0	1	26959.5	1	2	225	2	153	0	2	0	44	2
102648	0	0	0	0	0	0	0	0	0	0	0	1	20684.7	3	2	0	4	249	0	2	0	33	1
102666	0	0	0	0	0	0	0	0	0	0	0	1	121636	2	2	150	3	219	0	2	0	44	2
102667	0	0	0	0	0	0	0	0	0	0	0	0	25235.5	1	0	40	1	0	0	2	0	50	1
102673	0	0	0	0	0	0	0	0	0	0	0	1	16011	1	2	60	2	1	0	2	0	47	2
102674	0	0	0	0	0	0	0	0	0	0	0	1	99421.5	1	2	420	3	57	0	2	0	26	1
102679	0	0	0	0	0	0	0	0	0	0	0	1	10522.6	1	2	360	3	289	0	2	0	80	1
102680	0	0	0	0	0	0	0	0	0	0	0	0	20075.4	1	2	180	3	339	0	2	0	80	1
102682	0	0	0	0	0	0	0	0	0	0	0	1	19023.1	1	2	0	2	46	0	2	0	33	2
102726	0	0	0	0	0	0	0	0	0	0	0	0	7446.07	1	1	0	4	239	1	2	0	62	1
102753	0	0	0	0	0	0	0	0	0	0	0	1	208038	1	2	120	3	135	0	2	0	50	1
102758	0	0	0	0	0	0	0	0	0	0	0	0	18930.1	1	0	0	2	58	0	2	0	46	2
102763	0	0	0	0	0	0	0	0	0	0	0	1	16699	1	1	180	1	55	0	2	0	62	1
102766	0	0	0	0	0	0	0	0	0	0	0	0	11617.6	1	0	0	2	39	0	2	0	46	2
102771	0	0	0	0	0	0	0	0	0	0	0	1	7590.27	1	2	30	1	144	0	2	0	60	2
102789	0	0	0	0	0	0	0	0	0	0	0	0	5219.98	1	0	0	1	0	0	2	0	61	1
102793	0	0	0	0	0	0	0	0	0	0	0	1	34827.6	1	1	0	3	0	1	2	0	30	2
102794	0	0	0	0	0	0	0	0	0	0	0	0	12522.6	1	4	0	1	0	1	2	0	67	1
102797	0	0	0	0	0	0	0	0	0	0	0	1	28334.4	3	2	540	4	33	0	2	0	20	1
102799	0	0	0	0	0	0	0	0	0	0	0	1	19757.5	1	2	0	2	0	0	2	0	62	2
102800	0	0	0	0	0	0	0	0	0	0	0	0	91624.5	2	2	0	3	427	0	2	0	65	1
102805	0	0	0	0	0	0	0	0	0	0	0	0	9842.76	3	0	0	4	17	1	2	0	60	1
102807	0	0	0	0	0	0	0	0	0	0	0	1	9119.11	1	2	0	4	67	0	2	0	79	1
102811	0	0	0	0	0	0	0	0	0	0	0	0	25608.2	1	1	0	1	127	0	2	0	41	2
102820	0	0	0	0	0	0	0	0	0	0	0	1	13073.9	1	0	0	1	10	0	2	0	57	2
102826	0	0	0	0	0	0	0	0	0	0	0	0	18431.6	2	2	0	1	2	0	2	0	58	2
102828	0	0	0	0	0	0	0	0	0	0	0	0	17528	2	2	0	4	196	0	2	0	80	2
102833	0	0	0	0	0	0	0	0	0	0	0	0	29416.8	1	2	120	4	164	0	2	0	25	1
102845	0	0	0	0	0	0	0	0	0	0	0	1	7620.63	3	1	0	4	45	0	2	0	63	1
102849	0	0	0	0	0	0	0	0	0	0	0	0	41803.1	3	2	300	2	72	0	2	0	29	1
102851	0	0	0	0	0	0	0	0	0	0	0	1	40904.6	1	2	0	1	360	0	2	0	58	1
102860	0	0	0	0	0	0	0	0	0	0	0	1	10302.8	1	0	0	2	3	0	2	0	63	1
102869	0	0	0	0	0	0	0	0	0	0	0	1	26827	2	2	0	3	22	0	2	0	67	1
102876	0	0	0	0	0	0	0	0	0	0	0	1	21248.6	1	2	120	1	192	0	2	0	65	1
102880	0	0	0	0	0	0	0	0	0	0	0	1	17086.9	1	1	0	2	156	0	2	0	51	2
102883	0	0	0	0	0	0	0	0	0	0	0	1	31959.2	2	2	0	3	84	0	2	0	80	1
102884	0	0	0	0	0	0	0	0	0	0	0	0	83354.7	3	0	120	1	48	1	2	0	32	1
102887	0	0	0	0	0	0	0	0	0	0	0	1	7779.68	2	3	30	4	67	0	2	0	60	2
102893	0	0	0	0	0	0	0	0	0	0	0	1	80576.9	2	1	360	3	382	1	2	0	44	2
102894	0	0	0	0	0	0	0	0	0	0	0	0	19159.8	1	2	0	1	456	1	2	0	26	1
102904	0	0	0	0	0	0	0	0	0	0	0	1	117355	2	0	135	3	243	0	2	0	75	2
102918	0	0	0	0	0	0	0	0	0	0	0	0	34809.1	1	0	0	3	23	1	2	0	33	1
102944	0	0	0	0	0	0	0	0	0	0	0	0	22162.9	1	1	0	2	144	0	2	0	55	1
102952	0	0	0	0	0	0	0	0	0	0	0	0	18338.7	1	0	360	2	13	0	2	0	70	2
102954	0	0	0	0	0	0	0	0	0	0	0	1	17694.8	3	1	60	4	0	0	2	0	41	2
93722	0	0	1	0	0	0	0	0	0	0	1	1	126310	2	0	0	3	48	0	2	0	60	2
93731	0	0	1	0	0	0	0	0	0	0	1	1	28081.1	3	2	120	1	9	0	2	0	20	1
93746	0	0	0	1	0	0	0	0	0	0	1	1	28801.6	3	2	0	4	2	0	2	0	25	2
93752	0	0	1	0	0	0	0	0	0	0	1	1	54611.2	2	2	245	3	246	1	2	0	73	2
93801	0	0	0	1	0	0	0	0	0	0	1	1	41266.9	1	3	0	1	78	0	2	0	59	1
93866	0	0	1	0	0	0	0	0	0	0	1	0	125047	3	2	0	3	40	0	2	0	26	1
93888	0	0	0	1	0	0	0	0	0	0	1	1	11574.4	1	3	0	3	4	0	2	0	37	2
93912	0	0	0	1	0	0	0	0	0	0	1	1	43609.6	1	3	360	4	249	0	2	0	25	2
93935	0	0	0	1	0	0	0	0	0	0	1	0	38849.7	1	3	0	1	0	1	2	0	39	1
93939	0	0	0	1	0	0	0	0	0	0	1	1	14689.1	3	1	0	4	0	0	2	0	40	2
93965	0	1	0	0	0	0	0	0	0	0	1	1	66978.9	1	0	360	1	148	0	2	0	30	2
93970	0	0	0	0	0	1	0	0	0	0	1	1	14962.1	1	0	0	2	0	0	2	0	33	1
93971	0	0	0	1	0	0	0	0	0	0	1	1	25729.3	1	2	0	4	242	0	2	0	40	1
93980	0	0	0	1	0	0	0	0	0	0	1	1	159564	3	1	60	3	144	0	2	0	29	2
94059	1	0	0	0	0	0	0	0	0	0	1	0	8754.64	3	1	0	1	311	1	2	0	54	2
94067	0	0	0	1	0	0	0	0	0	0	1	0	20480.5	1	3	0	1	216	0	2	0	44	1
94074	0	0	0	1	0	0	0	0	0	0	1	1	169951	2	0	0	3	208	0	2	0	29	1
94080	0	0	1	0	0	0	0	0	0	0	1	0	88459.8	1	2	200	3	62	0	2	0	79	2
94081	0	0	0	0	0	0	0	1	0	0	1	1	13780	2	2	0	2	67	0	2	0	80	1
94112	0	0	0	0	0	0	1	0	0	0	1	1	54130.7	3	1	0	1	0	0	2	0	28	1
94114	0	0	0	0	0	0	1	0	0	0	1	0	22836.8	3	1	360	4	4	0	2	0	20	1
94137	0	0	0	1	0	0	0	0	0	0	1	1	46448.7	2	4	0	4	0	0	2	0	49	2
94160	0	0	0	1	0	0	0	0	0	0	1	1	95674.9	1	4	0	3	96	0	2	0	22	2
94174	0	1	0	0	0	0	0	0	0	0	1	0	22151.2	1	0	540	1	117	0	2	0	45	2
94190	0	0	0	0	1	0	0	0	0	0	1	1	28042.8	3	1	60	2	111	1	2	0	43	1
94192	0	0	0	1	0	0	0	0	0	0	1	0	252445	1	3	0	3	468	1	2	0	54	2
94216	0	0	1	0	0	0	0	0	0	0	1	1	16603	1	3	0	4	75	0	2	0	67	2
94241	0	1	0	0	0	0	0	0	0	0	1	1	30327	1	1	600	2	4	0	2	0	30	2
94295	0	0	0	1	0	0	0	0	0	0	1	0	23019.2	1	2	150	2	36	0	2	0	48	2
94324	1	0	0	0	0	0	0	0	0	0	1	0	124623	2	2	420	3	217	0	2	0	50	2
94345	0	1	0	0	0	0	0	0	0	0	1	0	30636.4	1	3	0	3	8	0	2	0	65	1
94407	0	0	0	1	0	0	0	0	0	0	1	1	146291	1	3	0	3	106	0	2	0	76	2
94420	0	0	0	1	0	0	0	0	0	0	1	0	25457.7	2	2	0	3	6	0	2	0	80	2
94464	0	1	0	0	0	0	0	0	0	0	1	1	85415	1	1	90	3	213	0	2	0	77	1
94470	0	0	0	1	0	0	0	0	0	0	1	0	138201	1	1	0	3	204	1	2	0	64	1
94478	0	0	0	0	1	0	0	0	0	0	1	1	28634.2	3	1	30	4	230	0	2	0	37	2
94479	0	0	1	0	0	0	0	0	0	0	1	0	31060.9	2	1	0	3	206	0	2	0	64	2
94519	0	0	0	0	0	0	0	1	0	0	1	1	379744	1	1	30	3	250	0	2	0	59	1
94554	0	0	1	0	0	0	0	0	0	0	1	0	5298.31	1	2	300	1	0	0	2	0	69	1
94571	0	0	0	1	0	0	0	0	0	0	1	1	27115.1	1	1	600	3	299	0	2	0	80	2
94575	0	0	0	1	0	0	0	0	0	0	1	0	37541.8	3	2	0	3	95	0	2	0	80	2
94589	0	0	0	1	0	0	0	0	0	0	1	1	94067.1	1	2	0	3	0	0	2	0	33	1
94608	0	0	1	0	0	0	0	0	0	0	1	1	35642	3	1	120	1	2	0	2	0	24	1
94632	0	0	1	0	0	0	0	0	0	0	1	1	56442.3	2	2	0	3	306	0	2	0	70	2
94638	0	0	0	0	1	0	0	0	0	0	1	0	36387.5	1	2	60	4	0	1	2	0	35	1
94642	0	0	0	1	0	0	0	0	0	0	1	0	33804.8	2	3	0	3	272	1	2	0	62	2
94678	0	0	0	0	1	0	0	0	0	0	1	1	227338	1	1	120	3	102	0	2	0	58	2
94685	1	0	0	0	0	0	0	0	0	0	1	1	15307.7	2	3	0	4	320	1	2	0	47	2
94688	0	1	0	0	0	0	0	0	0	0	1	1	220144	1	2	30	3	361	0	2	0	61	1
94721	0	0	0	0	1	0	0	0	0	0	1	0	69056.7	1	1	0	1	0	0	2	0	30	1
94731	0	0	0	1	0	0	0	0	0	0	1	1	24654.9	1	1	0	4	144	0	2	0	44	2
94732	1	0	0	0	0	0	0	0	0	0	1	1	16582.4	1	1	0	4	123	0	2	0	45	2
94753	0	0	0	0	0	0	1	0	0	0	1	1	11805	1	1	0	2	314	0	2	0	74	2
94768	0	0	0	1	0	0	0	0	0	0	1	1	64933.2	1	2	135	3	204	0	2	0	80	1
94775	0	0	0	1	0	0	0	0	0	0	1	1	32047	3	3	0	4	48	0	2	0	26	2
94793	0	0	0	1	0	0	0	0	0	0	1	1	39271.7	1	2	0	1	98	0	2	0	40	1
94891	0	0	0	1	0	0	0	0	0	0	1	1	30352.1	2	3	0	4	126	0	2	0	40	2
94918	0	0	1	0	0	0	0	0	0	0	1	0	27430.3	2	4	20	1	148	0	2	0	71	1
94921	0	0	0	1	0	0	0	0	0	0	1	1	9746.42	1	0	180	2	42	0	2	0	61	2
94946	0	0	1	0	0	0	0	0	0	0	1	1	58965.5	1	3	60	3	28	1	2	0	23	1
94975	0	0	0	1	0	0	0	0	0	0	1	1	25077.5	1	4	70	4	0	0	2	0	56	1
94980	0	0	0	1	0	0	0	0	0	0	1	1	14574.9	1	1	0	4	18	0	2	0	60	2
94990	0	0	0	1	0	0	0	0	0	0	1	0	38279.8	3	1	240	4	0	1	2	0	56	1
94991	0	0	1	0	0	0	0	0	0	0	1	1	40309.9	3	2	0	4	107	1	2	0	26	1
95002	0	0	1	0	0	0	0	0	0	0	1	0	18291.3	1	2	0	1	34	1	2	0	26	1
95014	0	0	1	0	0	0	0	0	0	0	1	1	56941.5	1	2	0	1	355	0	2	0	35	1
95025	0	0	0	1	0	0	0	0	0	0	1	1	227609	1	2	0	3	241	0	2	0	57	1
95034	0	0	1	0	0	0	0	0	0	0	1	1	303381	1	0	150	3	230	0	2	0	61	2
95080	0	0	0	0	1	0	0	0	0	0	1	1	54330.8	2	1	90	1	49	0	2	0	28	1
95114	0	0	0	1	0	0	0	0	0	0	1	1	43145.6	1	2	0	1	206	0	2	0	34	1
95148	0	0	1	0	0	0	0	0	0	0	1	0	39035.5	1	2	0	4	22	0	2	0	56	2
95149	0	0	0	1	0	0	0	0	0	0	1	0	221221	2	2	0	3	128	0	2	0	48	2
95184	0	0	0	0	0	0	1	0	0	0	1	1	67035.1	3	2	240	3	60	0	2	0	21	2
95207	0	0	0	1	0	0	0	0	0	0	1	0	20021.1	1	0	0	4	236	1	2	0	71	2
95227	0	0	0	1	0	0	0	0	0	0	1	1	35816.9	3	2	180	2	158	0	2	0	22	1
95242	0	0	0	1	0	0	0	0	0	0	1	1	60147.4	1	2	120	4	0	0	2	0	58	2
95329	0	0	0	1	0	0	0	0	0	0	1	1	12551.1	1	0	240	2	259	0	2	0	47	1
95338	0	0	1	0	0	0	0	0	0	0	1	0	9181.35	1	0	100	1	8	0	2	0	72	1
95362	0	0	0	0	1	0	0	0	0	0	1	0	27806.4	1	0	0	1	67	0	2	0	42	2
95405	0	0	0	1	0	0	0	0	0	0	1	1	14703.2	1	2	80	2	90	0	2	0	53	1
95446	0	0	1	0	0	0	0	0	0	0	1	1	42497.5	3	1	120	1	175	0	2	0	42	1
95454	0	0	0	0	0	0	0	1	0	0	1	1	16434.5	3	1	0	1	157	0	2	0	60	1
95455	1	0	0	0	0	0	0	0	0	0	1	0	27419	3	1	0	1	91	0	2	0	47	1
95479	0	0	0	1	0	0	0	0	0	0	1	1	110610	1	1	160	3	418	0	2	0	57	2
95486	0	0	0	1	0	0	0	0	0	0	1	1	52626.1	1	2	2100	4	66	0	2	0	36	2
95495	0	0	0	1	0	0	0	0	0	0	1	1	8342.52	2	2	0	3	4	0	2	0	75	1
95503	0	0	0	1	0	0	0	0	0	0	1	1	35564.8	2	1	225	1	258	0	2	0	52	1
95537	0	0	0	1	0	0	0	0	0	0	1	1	12421.7	1	2	0	2	67	0	2	0	48	1
95550	1	0	0	0	0	0	0	0	0	0	1	0	57787.5	1	1	0	3	111	0	2	0	62	1
95553	0	0	0	0	1	0	0	0	0	0	1	1	12504.9	2	0	60	4	16	0	2	0	79	1
95568	0	0	0	1	0	0	0	0	0	0	1	1	19305.1	1	3	120	2	62	0	2	0	34	2
95587	0	0	1	0	0	0	0	0	0	0	1	1	50295.8	1	2	135	3	256	0	2	0	29	2
95637	0	1	0	0	0	0	0	0	0	0	1	1	67267.6	2	1	0	3	0	0	2	0	74	1
95643	0	0	0	1	0	0	0	0	0	0	1	0	199593	3	3	0	3	228	0	2	0	20	1
95658	0	0	0	0	1	0	0	0	0	0	1	1	82600.8	1	2	0	3	2	0	2	0	29	1
95676	0	0	1	0	0	0	0	0	0	0	1	0	35505.4	2	2	0	1	105	0	2	0	53	1
95684	1	0	0	0	0	0	0	0	0	0	1	1	226817	1	2	40	3	128	0	2	0	30	1
95694	0	0	0	0	1	0	0	0	0	0	1	1	32596.9	1	0	0	2	58	0	2	0	50	2
95726	0	0	0	1	0	0	0	0	0	0	1	1	49340.3	1	2	0	4	0	0	2	0	32	2
95729	0	0	0	0	1	0	0	0	0	0	1	1	11916.1	1	2	360	1	225	0	2	0	71	2
95734	0	0	0	1	0	0	0	0	0	0	1	0	93318.2	2	4	720	3	102	1	2	0	71	2
95763	0	0	0	1	0	0	0	0	0	0	1	0	9007.54	2	4	0	3	190	0	2	0	75	1
95788	0	0	0	0	1	0	0	0	0	0	1	1	163798	1	1	105	3	264	0	2	0	28	2
95793	0	0	0	0	0	0	1	0	0	0	1	0	34409	3	2	0	1	21	0	2	0	26	2
95799	0	0	0	1	0	0	0	0	0	0	1	1	66217.3	1	2	0	3	102	0	2	0	25	2
95812	0	0	1	0	0	0	0	0	0	0	1	1	14462.5	2	2	0	4	3	0	2	0	63	2
95829	0	0	0	0	0	0	1	0	0	0	1	1	151305	1	2	90	3	134	1	2	0	70	1
95869	0	0	1	0	0	0	0	0	0	0	1	0	15741.7	1	1	240	4	17	0	2	0	66	1
95924	0	0	0	1	0	0	0	0	0	0	1	1	10992.1	1	1	80	4	119	0	2	0	65	2
95944	0	0	0	1	0	0	0	0	0	0	1	1	14836.3	1	3	0	2	357	0	2	0	54	1
95952	0	0	1	0	0	0	0	0	0	0	1	1	145813	1	0	480	3	226	1	2	0	68	1
95964	0	0	1	0	0	0	0	0	0	0	1	0	31497.5	1	0	240	3	131	0	2	0	80	2
95968	0	0	0	0	0	1	0	0	0	0	1	1	16590.9	3	1	60	2	144	0	2	0	49	2
95981	0	0	1	0	0	0	0	0	0	0	1	0	13544.4	1	2	0	2	121	0	2	0	69	1
95990	0	0	0	1	0	0	0	0	0	0	1	1	63637.8	1	2	150	3	6	0	2	0	28	2
95996	0	0	0	1	0	0	0	0	0	0	1	0	29368.9	1	2	0	4	0	0	2	0	42	2
96017	0	0	1	0	0	0	0	0	0	0	1	1	23544.2	1	1	0	1	204	0	2	0	64	1
96027	0	0	0	1	0	0	0	0	0	0	1	1	58128.3	2	2	0	3	152	0	2	0	80	2
96034	0	0	1	0	0	0	0	0	0	0	1	1	44961.6	1	1	180	3	180	0	2	0	57	1
96064	0	0	1	0	0	0	0	0	0	0	1	1	11640.8	2	1	135	2	324	0	2	0	49	1
96141	0	0	1	0	0	0	0	0	0	0	1	1	15142.8	1	4	300	1	255	0	2	0	60	1
96226	0	0	1	0	0	0	0	0	0	0	1	1	24690.9	1	2	540	4	178	1	2	0	31	1
96237	0	1	0	0	0	0	0	0	0	0	1	0	42480.6	2	0	0	3	188	1	2	0	58	2
96239	0	0	1	0	0	0	0	0	0	0	1	1	102225	1	1	0	3	102	0	2	0	69	2
96242	1	0	0	0	0	0	0	0	0	0	1	0	11329.7	2	2	0	4	0	1	2	0	64	1
96282	0	0	1	0	0	0	0	0	0	0	1	1	158660	1	1	0	3	0	0	2	0	49	1
96291	0	0	0	1	0	0	0	0	0	0	1	1	20285.9	2	0	0	4	174	0	2	0	53	2
96301	0	0	0	1	0	0	0	0	0	0	1	1	30074.4	2	4	0	4	66	0	2	0	54	1
96306	1	0	0	0	0	0	0	0	0	0	1	0	23562.4	2	0	0	4	2	0	2	0	80	2
96322	0	1	0	0	0	0	0	0	0	0	1	0	16742.5	1	0	0	2	0	0	2	0	34	2
96323	0	0	0	1	0	0	0	0	0	0	1	1	8784.26	1	3	0	4	0	0	2	0	63	1
96335	0	0	0	1	0	0	0	0	0	0	1	1	23778.1	1	2	0	3	133	0	2	0	80	1
96349	0	0	0	1	0	0	0	0	0	0	1	0	53366.6	2	2	315	3	52	1	2	0	76	1
96367	0	0	1	0	0	0	0	0	0	0	1	0	18184.8	1	1	0	4	277	1	2	0	58	1
96389	0	0	1	0	0	0	0	0	0	0	1	1	35943.2	1	3	100	3	5	0	2	0	77	2
96411	0	0	0	1	0	0	0	0	0	0	1	1	14907	2	2	0	4	102	0	2	0	60	2
96557	0	0	0	0	0	0	1	0	0	0	1	0	28766.9	1	1	0	4	2	1	2	0	38	1
96592	0	0	0	0	1	0	0	0	0	0	1	0	45614.9	1	1	480	3	105	0	2	0	80	1
96619	0	0	1	0	0	0	0	0	0	0	1	0	93317.2	1	2	0	3	100	1	2	0	23	2
96636	0	1	0	0	0	0	0	0	0	0	1	1	19110.8	2	2	80	1	113	0	2	0	40	2
96672	0	0	0	0	0	0	0	1	0	0	1	1	31805.4	3	2	90	2	8	0	2	0	32	1
96698	0	0	0	0	1	0	0	0	0	0	1	0	159504	1	1	0	3	197	0	2	0	40	1
96712	0	0	0	1	0	0	0	0	0	0	1	1	74156.8	2	1	0	3	177	0	2	0	80	2
96718	0	1	0	0	0	0	0	0	0	0	1	0	7970.76	2	0	0	3	10	0	2	0	80	1
96721	0	0	0	0	1	0	0	0	0	0	1	0	57155.9	1	3	60	1	30	0	2	0	32	2
96737	0	0	0	1	0	0	0	0	0	0	1	1	11559.4	3	2	0	2	2	0	2	0	34	2
96748	0	0	0	1	0	0	0	0	0	0	1	0	20171.9	1	1	120	1	2	0	2	0	37	2
96789	0	0	0	1	0	0	0	0	0	0	1	0	13597.4	3	4	0	1	67	0	2	0	80	2
96798	0	0	0	0	1	0	0	0	0	0	1	0	8951.97	2	1	0	4	2	0	2	0	70	1
96829	0	0	0	1	0	0	0	0	0	0	1	1	10634.2	1	2	0	3	132	1	2	0	38	2
96835	0	0	0	0	1	0	0	0	0	0	1	1	143823	2	2	360	3	434	0	2	0	68	2
96871	0	0	0	1	0	0	0	0	0	0	1	1	9858.02	1	2	960	3	75	0	2	0	72	1
96892	0	0	0	1	0	0	0	0	0	0	1	1	80864.1	2	2	60	3	1	0	2	0	65	2
96912	0	0	0	1	0	0	0	0	0	0	1	1	15127	1	3	180	4	135	0	2	0	50	1
96955	0	0	0	1	0	0	0	0	0	0	1	0	11361.4	1	0	0	2	51	0	2	0	64	1
96964	0	0	1	0	0	0	0	0	0	0	1	1	12180.4	3	2	0	4	85	0	2	0	65	2
96969	0	0	1	0	0	0	0	0	0	0	1	0	24081.2	1	3	0	1	129	0	2	0	38	1
96970	1	0	0	0	0	0	0	0	0	0	1	0	10465.2	2	2	0	2	25	0	2	0	49	2
97021	1	0	0	0	0	0	0	0	0	0	1	0	52033.5	1	4	120	3	112	1	2	0	27	1
97032	0	0	1	0	0	0	0	0	0	0	1	0	20208.9	1	2	180	3	123	0	2	0	50	1
97042	0	0	0	1	0	0	0	0	0	0	1	1	95435.9	1	2	0	3	98	0	2	0	33	2
97077	0	0	0	1	0	0	0	0	0	0	1	1	20726.2	2	2	60	4	86	0	2	0	52	2
97106	0	0	0	1	0	0	0	0	0	0	1	1	64118.8	1	3	0	3	2	0	2	0	20	2
97116	0	0	0	1	0	0	0	0	0	0	1	1	41958.3	1	3	120	1	39	0	2	0	23	2
97143	1	0	0	0	0	0	0	0	0	0	1	0	6924.16	1	2	0	1	196	0	2	0	61	1
97176	0	0	0	1	0	0	0	0	0	0	1	0	27604	1	1	70	1	0	0	2	0	58	2
97209	0	0	0	1	0	0	0	0	0	0	1	0	186909	1	1	0	3	119	0	2	0	71	2
97257	1	0	0	0	0	0	0	0	0	0	1	0	48257	1	2	360	1	50	0	2	0	26	2
97307	0	0	0	1	0	0	0	0	0	0	1	0	16512.7	2	2	0	3	0	0	2	0	63	1
97336	1	0	0	0	0	0	0	0	0	0	1	0	18370.4	1	1	210	2	259	0	2	0	58	2
97382	0	0	0	1	0	0	0	0	0	0	1	1	31010.2	1	2	30	2	111	0	2	0	36	1
97418	0	0	0	1	0	0	0	0	0	0	1	0	221221	1	3	0	3	347	1	2	0	47	2
97501	1	0	0	0	0	0	0	0	0	0	1	1	44644.9	1	1	0	1	60	0	2	0	54	2
97510	0	0	0	1	0	0	0	0	0	0	1	1	8695.4	1	1	0	4	240	0	2	0	61	2
97516	0	0	1	0	0	0	0	0	0	0	1	0	16630	1	1	0	1	72	0	2	0	62	2
97585	0	0	0	0	0	0	0	1	0	0	1	1	306730	3	2	60	3	212	0	2	0	21	1
97610	0	0	0	1	0	0	0	0	0	0	1	1	46714.4	3	2	180	1	0	0	2	0	28	1
97627	0	0	0	1	0	0	0	0	0	0	1	1	139326	3	2	90	3	4	0	2	0	34	2
97635	0	0	0	1	0	0	0	0	0	0	1	1	57401.4	2	3	0	1	128	0	2	0	56	2
97666	0	0	1	0	0	0	0	0	0	0	1	1	9627.46	1	2	225	4	336	0	2	0	69	1
97708	0	0	0	1	0	0	0	0	0	0	1	1	9244.18	2	0	0	4	252	0	2	0	76	1
97735	0	0	0	0	1	0	0	0	0	0	1	0	67398.5	3	1	0	1	120	1	2	0	30	1
97737	0	0	0	0	0	1	0	0	0	0	1	1	141309	1	1	180	3	204	0	2	0	57	1
97741	0	0	0	1	0	0	0	0	0	0	1	1	67499.9	2	3	0	3	90	1	2	0	36	2
97746	0	0	0	1	0	0	0	0	0	0	1	1	60686.1	1	3	0	3	148	0	2	0	71	1
97794	0	0	0	0	1	0	0	0	0	0	1	1	6150.67	3	1	300	2	72	0	2	0	45	2
97811	0	0	0	1	0	0	0	0	0	0	1	1	26446.1	1	1	120	4	0	0	2	0	26	2
97878	0	0	0	1	0	0	0	0	0	0	1	1	8940.54	2	2	240	4	216	0	2	0	49	2
97926	0	0	0	1	0	0	0	0	0	0	1	1	8524.9	1	2	0	3	7	0	2	0	80	1
97958	0	0	0	0	0	0	1	0	0	0	1	0	56533.6	2	2	60	4	0	0	2	0	24	2
98008	0	0	0	0	0	0	1	0	0	0	1	1	37266.2	2	1	160	3	107	0	2	0	80	2
98015	0	1	0	0	0	0	0	0	0	0	1	0	15641.6	2	1	0	4	256	1	2	0	49	1
98035	0	0	0	1	0	0	0	0	0	0	1	0	59407.3	1	2	150	1	62	0	2	0	35	2
98048	0	0	1	0	0	0	0	0	0	0	1	1	16109.8	3	0	90	2	62	0	2	0	30	2
98087	1	0	0	0	0	0	0	0	0	0	1	0	90248.4	2	0	900	3	419	0	2	0	74	2
98144	0	0	0	1	0	0	0	0	0	0	1	1	162321	3	2	30	3	51	0	2	0	45	2
98169	0	0	0	0	1	0	0	0	0	0	1	1	42505.2	2	2	120	1	192	0	2	0	28	2
98175	0	0	0	1	0	0	0	0	0	0	1	1	13692	1	2	0	4	102	0	2	0	69	2
98187	0	0	0	1	0	0	0	0	0	0	1	1	53595	1	3	0	1	94	0	2	0	32	2
98222	0	0	0	1	0	0	0	0	0	0	1	1	273575	3	1	60	3	254	0	2	0	26	2
98258	0	0	0	1	0	0	0	0	0	0	1	1	110582	1	3	0	3	44	0	2	0	73	1
98304	0	0	1	0	0	0	0	0	0	0	1	1	74417.9	2	1	150	3	8	0	2	0	79	2
98336	0	0	0	1	0	0	0	0	0	0	1	1	23306	3	2	120	4	22	0	2	0	41	2
98366	0	0	0	1	0	0	0	0	0	0	1	0	14568	3	1	0	4	0	0	2	0	80	2
98379	0	0	0	0	0	1	0	0	0	0	1	1	9471.97	2	2	30	4	83	0	2	0	63	2
98403	0	0	0	1	0	0	0	0	0	0	1	0	52221.3	3	2	120	2	33	0	2	0	27	1
98416	0	0	0	1	0	0	0	0	0	0	1	1	18459.3	3	2	240	2	192	0	2	0	25	2
98598	0	0	0	0	1	0	0	0	0	0	1	0	8295.4	2	2	0	4	0	1	2	0	65	1
98667	0	0	1	0	0	0	0	0	0	0	1	1	23081.2	2	1	180	3	204	0	2	0	80	2
98675	0	0	0	1	0	0	0	0	0	0	1	1	8588.98	1	2	120	2	247	0	2	0	61	1
98682	0	0	0	0	1	0	0	0	0	0	1	0	6885.02	1	0	360	1	108	0	2	0	64	1
98694	0	0	0	1	0	0	0	0	0	0	1	1	41101.4	1	0	90	3	266	0	2	0	54	2
98698	0	0	0	1	0	0	0	0	0	0	1	1	35825.3	1	3	60	2	1	0	2	0	27	2
98703	0	0	0	1	0	0	0	0	0	0	1	0	11320.8	2	2	135	4	184	0	2	0	69	2
98732	0	0	0	1	0	0	0	0	0	0	1	1	23704.4	1	3	0	3	124	0	2	0	66	1
98755	0	0	0	0	1	0	0	0	0	0	1	0	34066.2	2	2	90	3	72	0	2	0	68	2
98762	0	0	0	1	0	0	0	0	0	0	1	1	66979.1	1	1	0	3	66	0	2	0	28	1
98812	0	0	0	1	0	0	0	0	0	0	1	0	27332.1	1	2	0	2	24	0	2	0	31	2
98842	0	0	0	0	1	0	0	0	0	0	1	0	100138	1	2	0	3	391	0	2	0	79	1
98843	0	0	0	1	0	0	0	0	0	0	1	0	101152	2	2	240	3	381	1	2	0	56	1
98959	0	0	1	0	0	0	0	0	0	0	1	0	14172.4	1	2	90	1	250	0	2	0	75	1
98996	0	0	1	0	0	0	0	0	0	0	1	0	11867.6	1	3	0	4	3	0	2	0	69	2
99024	0	0	0	1	0	0	0	0	0	0	1	1	13376	1	2	0	2	120	0	2	0	38	2
99062	0	0	0	0	0	0	1	0	0	0	1	1	46498.5	1	1	60	1	108	0	2	0	29	2
99067	0	0	0	1	0	0	0	0	0	0	1	1	47659.9	1	2	0	3	262	0	2	0	39	1
99100	0	0	0	0	0	1	0	0	0	0	1	1	9399.51	2	3	0	4	0	0	2	0	75	1
99104	0	0	1	0	0	0	0	0	0	0	1	1	154221	1	2	150	3	290	0	2	0	63	2
99123	0	1	0	0	0	0	0	0	0	0	1	1	21459.8	3	0	25	2	0	0	2	0	29	1
99157	0	0	0	1	0	0	0	0	0	0	1	0	12710.7	1	0	0	2	0	0	2	0	62	2
99168	0	0	0	1	0	0	0	0	0	0	1	1	45890.1	3	1	450	1	147	0	2	0	40	2
99188	0	0	0	0	1	0	0	0	0	0	1	1	16455.9	1	2	0	3	227	0	2	0	80	1
99194	1	0	0	0	0	0	0	0	0	0	1	1	18012.8	3	4	0	4	0	0	2	0	30	2
99197	0	0	0	1	0	0	0	0	0	0	1	0	56490.6	1	3	0	1	188	0	2	0	28	2
99212	0	0	0	1	0	0	0	0	0	0	1	1	47908.3	3	1	0	4	2	0	2	0	33	1
99233	0	0	1	0	0	0	0	0	0	0	1	0	26451.9	3	2	0	1	325	1	2	0	20	2
99292	0	0	0	1	0	0	0	0	0	0	1	0	80084.2	1	1	0	3	52	0	2	0	29	1
99308	0	0	0	0	0	1	0	0	0	0	1	1	22671.9	3	1	0	4	14	1	2	0	26	1
99309	0	0	1	0	0	0	0	0	0	0	1	1	35679.8	1	2	0	3	2	0	2	0	80	2
99366	0	0	0	0	1	0	0	0	0	0	1	1	46444.6	1	3	0	1	90	1	2	0	47	2
99394	0	0	0	1	0	0	0	0	0	0	1	0	15054.8	3	2	360	4	3	1	2	0	20	1
99416	0	0	0	0	0	1	0	0	0	0	1	1	96775.6	1	2	40	1	53	0	2	0	45	1
99418	0	0	1	0	0	0	0	0	0	0	1	0	27714.6	1	1	0	4	78	0	2	0	61	2
99443	0	0	0	1	0	0	0	0	0	0	1	1	124884	1	3	120	3	208	0	2	0	57	1
99470	0	0	0	1	0	0	0	0	0	0	1	1	21913.2	1	2	0	4	102	0	2	0	56	2
99483	0	0	1	0	0	0	0	0	0	0	1	0	24906.7	2	2	120	3	168	0	2	0	74	1
99498	0	0	0	1	0	0	0	0	0	0	1	1	18433.5	1	2	360	2	379	0	2	0	32	1
99500	0	0	1	0	0	0	0	0	0	0	1	1	14569.5	1	0	0	1	0	0	2	0	61	1
99503	0	0	0	1	0	0	0	0	0	0	1	1	9367.96	1	2	90	4	72	0	2	0	61	2
99539	0	0	0	1	0	0	0	0	0	0	1	0	39125.6	1	3	0	4	13	1	2	0	22	1
99543	0	0	0	0	1	0	0	0	0	0	1	1	8625.74	1	0	30	2	60	0	2	0	69	1
99554	0	0	0	1	0	0	0	0	0	0	1	1	51182.8	2	3	180	3	143	0	2	0	72	1
99599	0	0	0	0	1	0	0	0	0	0	1	1	254661	1	3	90	3	381	0	2	0	48	2
99653	0	0	0	0	0	0	1	0	0	0	1	0	27860.9	1	2	0	1	133	0	2	0	53	1
99661	0	0	0	0	1	0	0	0	0	0	1	1	10355	3	1	210	4	55	1	2	0	48	2
99668	0	0	1	0	0	0	0	0	0	0	1	1	7965.88	2	0	180	4	157	1	2	0	63	1
99700	0	0	0	1	0	0	0	0	0	0	1	1	8026.1	1	0	240	3	144	0	2	0	70	1
99721	0	0	1	0	0	0	0	0	0	0	1	1	36573.2	3	2	0	4	0	0	2	0	20	2
99747	0	0	0	1	0	0	0	0	0	0	1	0	25648.4	2	4	0	3	18	0	2	0	80	2
99819	0	0	0	1	0	0	0	0	0	0	1	0	294523	2	0	0	3	350	0	2	0	50	1
99842	0	0	1	0	0	0	0	0	0	0	1	1	150147	1	0	0	3	9	0	2	0	47	1
99856	0	1	0	0	0	0	0	0	0	0	1	1	26561.7	2	0	0	4	108	0	2	0	54	1
99884	0	0	0	0	0	1	0	0	0	0	1	1	125159	1	3	720	3	145	0	2	0	64	1
99907	0	0	0	1	0	0	0	0	0	0	1	0	139661	2	1	180	3	131	0	2	0	66	2
99914	0	0	1	0	0	0	0	0	0	0	1	0	22378.1	2	2	80	4	0	0	2	0	70	2
99918	1	0	0	0	0	0	0	0	0	0	1	1	11559.4	1	0	180	2	0	0	2	0	33	2
99939	0	1	0	0	0	0	0	0	0	0	1	1	31290.4	3	1	0	4	45	0	2	0	39	2
99942	0	0	0	1	0	0	0	0	0	0	1	1	32320.7	3	1	0	1	149	0	2	0	35	2
99951	0	0	0	1	0	0	0	0	0	0	1	1	49368.6	1	2	0	1	119	0	2	0	38	2
99961	0	1	0	0	0	0	0	0	0	0	1	1	19023.1	3	2	120	2	360	0	2	0	39	2
99984	0	0	1	0	0	0	0	0	0	0	1	1	24708.9	1	2	30	1	199	1	2	0	54	2
99985	0	0	0	0	0	0	1	0	0	0	1	1	146847	1	3	45	3	246	0	2	0	37	2
99987	0	0	1	0	0	0	0	0	0	0	1	1	13329.5	2	2	180	2	240	0	2	0	58	1
100015	0	0	0	1	0	0	0	0	0	0	1	0	92057.6	3	0	0	3	157	1	2	0	27	1
100029	0	0	0	0	1	0	0	0	0	0	1	0	44888.4	3	1	150	1	24	0	2	0	20	2
100044	0	0	1	0	0	0	0	0	0	0	1	0	18219.9	3	2	0	1	0	1	2	0	27	1
100053	0	0	1	0	0	0	0	0	0	0	1	1	27118.2	3	1	0	2	105	0	2	0	77	2
100056	0	0	0	1	0	0	0	0	0	0	1	1	53551.1	1	2	20	1	325	0	2	0	57	1
100089	0	1	0	0	0	0	0	0	0	0	1	1	108139	1	1	0	3	127	0	2	0	24	2
100090	0	0	0	0	1	0	0	0	0	0	1	1	45717	1	2	0	1	223	0	2	0	24	2
100095	0	0	0	0	1	0	0	0	0	0	1	1	86149.6	3	2	0	1	8	0	2	0	27	2
100108	0	0	0	0	0	0	0	1	0	0	1	1	177758	3	3	60	3	108	0	2	0	27	2
100110	0	0	1	0	0	0	0	0	0	0	1	1	30395.3	3	3	0	4	0	0	2	0	26	1
100111	1	0	0	0	0	0	0	0	0	0	1	1	83194.7	1	1	240	1	0	0	2	0	26	1
100119	0	0	0	0	1	0	0	0	0	0	1	1	188388	1	1	50	3	133	0	2	0	47	2
100128	0	0	0	0	1	0	0	0	0	0	1	1	205345	2	2	120	3	126	0	2	0	47	1
100149	0	0	1	0	0	0	0	0	0	0	1	0	34834.6	2	2	0	3	2	0	2	0	80	2
100151	0	0	0	1	0	0	0	0	0	0	1	0	6898.04	1	4	360	1	95	1	2	0	60	1
100152	0	0	0	1	0	0	0	0	0	0	1	0	31681.4	2	2	0	4	306	1	2	0	34	2
100160	0	0	0	1	0	0	0	0	0	0	1	0	72730.2	3	3	0	3	362	0	2	0	26	2
100168	0	0	1	0	0	0	0	0	0	0	1	0	38712.4	1	2	0	1	127	1	2	0	51	1
100173	0	0	0	1	0	0	0	0	0	0	1	0	46520.7	3	1	0	3	327	1	2	0	47	1
100196	0	0	0	1	0	0	0	0	0	0	1	0	18917.9	2	2	0	4	53	0	2	0	32	2
100213	0	0	0	1	0	0	0	0	0	0	1	0	41535.1	1	1	0	3	115	0	2	0	66	1
100247	0	1	0	0	0	0	0	0	0	0	1	1	28021.3	1	2	90	1	281	0	2	0	61	2
100347	0	0	1	0	0	0	0	0	0	0	1	1	79621.8	1	1	120	1	107	0	2	0	57	1
100356	0	0	0	1	0	0	0	0	0	0	1	0	24874.3	3	1	0	4	176	0	2	0	39	2
100415	0	0	0	1	0	0	0	0	0	0	1	1	22946.7	1	3	0	4	0	0	2	0	49	2
100420	0	0	0	1	0	0	0	0	0	0	1	1	35318.9	1	3	0	4	0	0	2	0	34	1
100422	0	0	0	1	0	0	0	0	0	0	1	1	7096.62	2	2	360	4	118	1	2	0	66	1
100509	0	0	0	1	0	0	0	0	0	0	1	0	66732.8	2	2	210	3	100	0	2	0	79	2
100537	0	0	0	0	0	0	1	0	0	0	1	0	21655.1	1	1	0	1	12	0	2	0	32	2
100557	1	0	0	0	0	0	0	0	0	0	1	1	26029.9	1	3	0	4	0	0	2	0	52	1
100558	0	0	1	0	0	0	0	0	0	0	1	0	15506.8	1	0	180	1	114	0	2	0	60	1
100568	0	0	0	0	1	0	0	0	0	0	1	1	13889.6	1	1	180	1	131	0	2	0	46	1
100574	0	0	0	0	1	0	0	0	0	0	1	0	10995	2	0	0	1	48	0	2	0	53	2
100581	0	0	0	0	1	0	0	0	0	0	1	0	8951.46	2	1	0	4	129	0	2	0	78	1
100624	0	0	0	1	0	0	0	0	0	0	1	0	34018.1	1	4	0	1	214	0	2	0	23	1
100672	0	0	0	0	0	0	1	0	0	0	1	1	32668.2	1	0	0	1	74	0	2	0	25	2
100701	0	0	1	0	0	0	0	0	0	0	1	1	30878.1	1	0	135	4	72	0	2	0	33	2
100707	0	0	0	1	0	0	0	0	0	0	1	1	115897	1	2	0	3	369	0	2	0	34	2
100754	0	0	1	0	0	0	0	0	0	0	1	1	47302.5	1	0	0	4	117	1	2	0	54	1
100855	0	0	0	1	0	0	0	0	0	0	1	0	66143.5	1	4	420	3	341	1	2	0	30	2
100877	0	0	1	0	0	0	0	0	0	0	1	1	34743.4	3	3	0	4	103	0	2	0	25	1
100887	0	0	1	0	0	0	0	0	0	0	1	1	8764.74	2	3	0	4	0	1	2	0	64	2
100902	0	0	0	1	0	0	0	0	0	0	1	0	16672.3	1	3	0	2	79	0	2	0	52	2
100910	0	0	0	1	0	0	0	0	0	0	1	1	115703	3	3	0	3	171	0	2	0	27	1
100919	0	0	0	1	0	0	0	0	0	0	1	1	13963.3	2	2	900	3	73	0	2	0	80	1
100933	0	0	0	1	0	0	0	0	0	0	1	1	17354.5	1	1	0	2	0	0	2	0	65	2
100935	0	0	0	1	0	0	0	0	0	0	1	0	42180.8	1	1	0	4	40	1	2	0	20	1
100937	0	0	1	0	0	0	0	0	0	0	1	0	41071.7	1	2	120	1	288	0	2	0	55	1
100954	0	0	0	1	0	0	0	0	0	0	1	1	11623.6	1	3	0	2	138	0	2	0	47	1
100971	0	1	0	0	0	0	0	0	0	0	1	1	22076.7	3	3	0	4	3	0	2	0	22	2
100980	0	0	0	1	0	0	0	0	0	0	1	1	15696.8	1	1	0	2	22	0	2	0	30	2
101010	0	0	0	1	0	0	0	0	0	0	1	1	42596	2	1	30	3	327	0	2	0	71	1
101024	0	0	0	0	0	0	1	0	0	0	1	1	93917.3	3	4	140	3	201	0	2	0	53	1
101068	0	0	0	0	0	1	0	0	0	0	1	1	197924	2	1	90	3	41	0	2	0	55	2
101088	0	0	0	0	0	0	0	1	0	0	1	0	39292.9	1	2	0	3	86	0	2	0	80	2
101101	0	0	0	1	0	0	0	0	0	0	1	0	80073.6	3	3	0	3	0	0	2	0	22	1
101139	0	0	0	1	0	0	0	0	0	0	1	1	65070.7	1	3	0	3	389	0	2	0	33	2
101143	0	0	0	1	0	0	0	0	0	0	1	1	8649.35	1	3	0	3	48	0	2	0	80	1
101166	0	0	1	0	0	0	0	0	0	0	1	1	82749.7	3	0	120	3	162	0	2	0	28	2
101194	0	0	1	0	0	0	0	0	0	0	1	1	88795.1	1	2	0	3	262	0	2	0	48	2
101248	0	0	1	0	0	0	0	0	0	0	1	0	20282.9	2	2	0	4	0	0	2	0	52	1
101262	0	0	0	0	1	0	0	0	0	0	1	1	51910.7	3	1	0	1	12	0	2	0	25	1
101275	0	0	0	1	0	0	0	0	0	0	1	1	12853.6	2	2	0	4	194	0	2	0	80	1
101283	0	0	1	0	0	0	0	0	0	0	1	1	17524.7	3	2	75	4	176	0	2	0	56	2
101288	0	0	1	0	0	0	0	0	0	0	1	1	26463.3	1	2	270	4	46	0	2	0	62	2
101349	0	1	0	0	0	0	0	0	0	0	1	0	11320.3	2	2	0	4	66	0	2	0	69	2
101355	0	0	0	0	0	0	1	0	0	0	1	0	23247.7	2	2	0	4	79	0	2	0	46	1
101416	0	0	0	1	0	0	0	0	0	0	1	1	152234	1	2	120	3	259	0	2	0	44	1
101438	0	1	0	0	0	0	0	0	0	0	1	1	38358.1	1	1	180	1	102	0	2	0	48	2
101442	0	0	1	0	0	0	0	0	0	0	1	1	207829	1	2	0	3	204	0	2	0	67	2
101464	0	0	0	0	1	0	0	0	0	0	1	1	45920	2	1	315	3	103	0	2	0	50	2
101468	1	0	0	0	0	0	0	0	0	0	1	0	19872	1	0	0	1	164	0	2	0	65	1
101535	0	0	0	1	0	0	0	0	0	0	1	0	35668.3	1	2	0	3	253	0	2	0	80	1
101537	0	0	0	1	0	0	0	0	0	0	1	1	105128	1	3	0	3	192	0	2	0	33	1
101565	0	0	0	1	0	0	0	0	0	0	1	1	9714.91	1	2	480	4	145	0	2	0	46	1
101578	0	0	1	0	0	0	0	0	0	0	1	1	17573.9	1	0	0	2	214	0	2	0	55	2
101581	0	0	0	0	0	0	1	0	0	0	1	0	10058.4	2	1	0	4	95	1	2	0	62	1
101588	0	0	0	1	0	0	0	0	0	0	1	0	39449	1	1	0	1	2	0	2	0	23	2
101597	0	0	1	0	0	0	0	0	0	0	1	0	68271.5	2	1	0	3	273	0	2	0	77	2
101605	0	0	0	1	0	0	0	0	0	0	1	1	19868	2	2	0	3	0	0	2	0	66	1
101612	0	0	1	0	0	0	0	0	0	0	1	0	17882.3	2	2	0	4	0	0	2	0	75	1
101621	0	0	1	0	0	0	0	0	0	0	1	0	13803.1	1	1	0	3	18	0	2	0	80	1
101656	0	0	0	1	0	0	0	0	0	0	1	1	23307.3	1	1	0	1	5	0	2	0	60	2
101669	0	0	0	1	0	0	0	0	0	0	1	0	89293.8	1	2	360	3	69	1	2	0	28	2
101707	0	0	0	0	1	0	0	0	0	0	1	0	61453	2	3	0	3	306	0	2	0	79	2
101710	0	0	0	1	0	0	0	0	0	0	1	1	86951.4	1	3	48	3	118	0	2	0	80	2
101711	0	0	1	0	0	0	0	0	0	0	1	0	39627.5	1	2	0	1	32	0	2	0	43	1
101714	0	0	0	1	0	0	0	0	0	0	1	1	51710.3	1	4	0	4	3	0	2	0	36	1
101736	0	0	0	1	0	0	0	0	0	0	1	0	68748.5	1	2	0	3	72	0	2	0	29	1
101821	0	0	1	0	0	0	0	0	0	0	1	1	37082.4	1	1	30	1	0	0	2	0	53	2
101824	0	0	1	0	0	0	0	0	0	0	1	0	11804.4	2	2	0	4	72	0	2	0	64	2
101846	0	0	0	1	0	0	0	0	0	0	1	0	225011	1	2	0	3	216	0	2	0	51	1
101861	0	0	0	1	0	0	0	0	0	0	1	1	123760	1	2	60	3	5	0	2	0	49	2
101864	0	0	0	1	0	0	0	0	0	0	1	1	10463.4	2	1	0	2	102	0	2	0	72	2
101884	0	0	1	0	0	0	0	0	0	0	1	0	101572	3	1	0	3	354	0	2	0	70	1
101885	0	0	0	1	0	0	0	0	0	0	1	1	35189.2	1	2	420	3	181	0	2	0	43	2
101905	0	0	1	0	0	0	0	0	0	0	1	1	5961.09	2	1	120	4	196	1	2	0	70	1
101917	0	0	1	0	0	0	0	0	0	0	1	1	13286.5	1	3	90	1	336	0	2	0	66	1
101922	0	0	0	0	0	1	0	0	0	0	1	1	10772.9	1	3	420	2	124	0	2	0	55	1
101987	0	0	0	1	0	0	0	0	0	0	1	0	196549	1	1	0	3	144	0	2	0	66	1
102018	0	0	0	1	0	0	0	0	0	0	1	1	7471.68	1	0	0	4	0	0	2	0	69	2
102093	0	1	0	0	0	0	0	0	0	0	1	0	31024.5	1	0	0	1	33	0	2	0	21	2
102179	0	0	0	1	0	0	0	0	0	0	1	0	27635.4	3	3	180	4	0	1	2	0	42	1
102183	0	0	0	0	0	0	1	0	0	0	1	1	77338.2	1	2	180	3	38	0	2	0	68	1
102226	0	0	0	1	0	0	0	0	0	0	1	1	55350.9	3	1	150	2	33	0	2	0	26	1
102255	0	0	1	0	0	0	0	0	0	0	1	1	195266	3	2	60	3	144	0	2	0	24	2
102258	1	0	0	0	0	0	0	0	0	0	1	1	58674	1	3	0	1	78	0	2	0	51	2
102260	0	0	0	1	0	0	0	0	0	0	1	1	93859.1	1	2	150	3	160	1	2	0	65	2
102288	0	0	0	1	0	0	0	0	0	0	1	1	19736.6	1	2	90	2	88	0	2	0	32	1
102334	0	0	0	1	0	0	0	0	0	0	1	0	45545.6	1	1	300	3	369	0	2	0	25	1
102336	0	0	0	1	0	0	0	0	0	0	1	1	233972	1	3	0	3	174	0	2	0	33	1
102337	0	0	0	1	0	0	0	0	0	0	1	0	9780.77	1	2	0	1	5	0	2	0	68	1
102352	0	0	0	1	0	0	0	0	0	0	1	0	48829.8	1	2	0	3	220	1	2	0	31	1
102392	0	0	1	0	0	0	0	0	0	0	1	0	23987.4	1	2	0	3	61	0	2	0	80	2
102400	0	0	0	1	0	0	0	0	0	0	1	0	58120.2	1	3	420	1	3	0	2	0	42	1
102447	0	0	1	0	0	0	0	0	0	0	1	1	14260.9	2	3	0	4	18	0	2	0	79	2
102471	0	0	1	0	0	0	0	0	0	0	1	0	13748.7	3	0	0	1	102	0	2	0	62	2
102488	0	0	0	1	0	0	0	0	0	0	1	0	23874	1	0	0	1	187	0	2	0	29	1
102494	0	0	0	0	0	0	1	0	0	0	1	0	60744.2	1	1	300	3	282	0	2	0	76	1
102515	0	0	0	0	0	0	1	0	0	0	1	1	75797.7	1	2	60	3	238	0	2	0	56	1
102568	1	0	0	0	0	0	0	0	0	0	1	1	45546.4	3	1	0	1	0	0	2	0	23	1
102591	0	0	1	0	0	0	0	0	0	0	1	1	139777	2	1	0	3	63	0	2	0	59	2
102620	0	0	0	1	0	0	0	0	0	0	1	1	15875.3	1	1	90	2	338	0	2	0	48	1
102637	0	1	0	0	0	0	0	0	0	0	1	1	6162.88	1	2	45	4	110	0	2	0	64	1
102708	0	0	1	0	0	0	0	0	0	0	1	1	17101.7	1	2	0	3	183	0	2	0	80	1
102722	0	0	0	1	0	0	0	0	0	0	1	0	5175.58	2	0	0	1	113	0	2	0	62	2
102732	1	0	0	0	0	0	0	0	0	0	1	1	10484.1	2	3	150	3	104	0	2	0	70	1
102747	0	0	1	0	0	0	0	0	0	0	1	1	36501.6	2	1	135	3	308	0	2	0	57	2
102776	0	0	0	1	0	0	0	0	0	0	1	1	69066.8	1	1	420	3	43	0	2	0	35	1
102802	0	0	0	1	0	0	0	0	0	0	1	1	33100.4	3	2	30	2	0	0	2	0	25	1
102809	0	0	0	1	0	0	0	0	0	0	1	1	49536.1	3	2	135	1	25	0	2	0	24	1
102836	0	0	1	0	0	0	0	0	0	0	1	0	48907.3	1	3	0	1	110	0	2	0	40	1
102899	0	0	0	1	0	0	0	0	0	0	1	1	92017.8	3	0	0	3	197	0	2	0	20	2
102907	0	0	1	0	0	0	0	0	0	0	1	1	9813.61	1	2	0	4	0	0	2	0	47	2
102913	0	0	0	1	0	0	0	0	0	0	1	1	179357	1	1	0	3	216	0	2	0	39	2
102943	0	0	0	1	0	0	0	0	0	0	1	1	29519.8	1	3	0	1	4	0	2	0	48	2
102947	0	0	0	1	0	0	0	0	0	0	1	1	13564	2	2	90	4	212	0	2	0	75	1
93714	1	0	0	1	0	0	0	0	0	0	2	1	15479.6	1	3	0	4	60	0	2	0	54	2
93716	0	0	0	1	0	0	0	1	0	0	2	1	11581.2	1	3	240	2	95	0	2	0	61	1
93742	0	0	0	1	0	1	0	0	0	0	2	1	14084	2	2	240	4	3	0	2	0	72	1
93755	0	0	1	1	0	0	0	0	0	0	2	1	33269.9	3	1	120	4	166	0	2	0	26	2
93788	0	0	1	1	0	0	0	0	0	0	2	1	149491	2	3	0	3	144	0	2	0	66	2
93795	0	0	0	0	2	0	0	0	0	0	2	0	4579.58	1	2	0	4	74	1	2	0	64	1
93798	1	1	0	0	0	0	0	0	0	0	2	0	26414.9	2	2	0	4	0	0	2	0	61	2
93830	2	0	0	0	0	0	0	0	0	0	2	1	5139.68	1	4	0	4	3	0	2	0	67	1
93840	0	0	0	2	0	0	0	0	0	0	2	1	13482.7	1	4	200	2	0	1	2	0	47	1
93843	0	0	1	0	0	1	0	0	0	0	2	1	72835.9	1	2	225	1	455	0	2	0	42	2
93846	0	0	0	1	1	0	0	0	0	0	2	1	22754.1	3	4	0	4	6	0	2	0	29	2
93870	0	0	1	1	0	0	0	0	0	0	2	1	70964.1	3	2	0	3	69	0	2	0	20	2
93878	1	0	0	0	1	0	0	0	0	0	2	0	10142.9	2	1	0	4	36	0	2	0	59	2
93959	0	0	2	0	0	0	0	0	0	0	2	1	17949.6	2	2	120	4	79	0	2	0	61	2
93989	0	0	1	1	0	0	0	0	0	0	2	1	19629.9	1	2	90	3	35	0	2	0	39	2
94048	1	0	0	1	0	0	0	0	0	0	2	0	19219.8	2	1	0	3	1	0	2	0	80	1
94049	0	0	0	1	0	0	1	0	0	0	2	1	9984.41	3	2	0	4	102	0	2	0	66	2
94065	0	0	1	1	0	0	0	0	0	0	2	0	14084.8	2	2	0	4	112	0	2	0	69	2
94128	0	0	0	1	1	0	0	0	0	0	2	1	26210.8	2	3	600	4	93	0	2	0	35	1
94179	0	0	1	1	0	0	0	0	0	0	2	0	9478.71	1	2	0	3	336	0	2	0	72	1
94258	0	0	0	1	0	0	1	0	0	0	2	0	17075.4	1	3	0	3	0	0	2	0	51	1
94261	0	0	1	1	0	0	0	0	0	0	2	1	19910.4	1	1	0	2	1	0	2	0	63	2
94304	0	0	0	0	0	0	1	0	0	1	2	1	11825	1	0	0	2	173	0	2	0	40	1
94330	0	0	1	1	0	0	0	0	0	0	2	0	337044	1	3	150	3	100	0	2	0	57	2
94359	0	0	1	1	0	0	0	0	0	0	2	0	41777.7	1	2	0	1	132	1	2	0	36	1
94366	0	1	1	0	0	0	0	0	0	0	2	1	19557.1	1	0	0	2	6	0	2	0	25	1
94379	0	0	1	1	0	0	0	0	0	0	2	0	11966.4	1	3	720	3	168	0	2	0	24	2
94387	1	1	0	0	0	0	0	0	0	0	2	0	39705.7	3	2	0	4	288	0	2	0	39	2
94393	0	0	0	1	0	0	0	1	0	0	2	0	61496.3	1	2	0	1	0	0	2	0	36	1
94432	2	0	0	0	0	0	0	0	0	0	2	1	19083.9	2	2	0	1	395	1	2	0	71	2
94438	0	0	1	1	0	0	0	0	0	0	2	1	38606	2	1	0	1	78	0	2	0	80	1
94499	0	0	2	0	0	0	0	0	0	0	2	0	14247.1	1	1	0	4	0	0	2	0	62	1
94510	0	0	1	1	0	0	0	0	0	0	2	0	203543	1	2	0	3	91	0	2	0	49	2
94525	0	0	1	1	0	0	0	0	0	0	2	0	36194.7	1	1	0	3	102	0	2	0	66	2
94559	0	0	0	0	2	0	0	0	0	0	2	0	65859.4	1	1	1680	1	180	0	2	0	41	1
94560	0	0	0	2	0	0	0	0	0	0	2	1	65182.1	1	1	0	3	6	0	2	0	24	2
94586	0	0	1	1	0	0	0	0	0	0	2	1	128916	1	3	0	3	186	0	2	0	74	2
94596	0	0	0	1	0	0	0	0	0	1	2	1	58858	1	4	160	3	66	0	2	0	45	1
94609	0	0	1	1	0	0	0	0	0	0	2	1	14218	1	2	0	2	99	0	2	0	70	2
94616	0	1	0	1	0	0	0	0	0	0	2	1	9199.68	1	0	0	1	3	0	2	0	62	1
94640	0	0	0	2	0	0	0	0	0	0	2	1	12571.1	1	3	0	2	155	0	2	0	55	2
94689	0	0	1	1	0	0	0	0	0	0	2	1	25723.9	3	1	0	1	321	0	2	0	22	1
94719	0	0	1	0	0	0	1	0	0	0	2	0	18431.6	3	1	0	1	247	0	2	0	56	2
94747	1	0	0	0	0	0	0	0	0	1	2	1	134180	1	0	300	3	63	0	2	0	59	2
94748	1	0	0	0	0	0	0	0	0	1	2	1	12829.5	3	2	120	4	28	0	2	0	51	2
94848	0	0	0	2	0	0	0	0	0	0	2	1	32320.7	1	3	120	1	33	0	2	0	32	2
94863	0	0	1	0	1	0	0	0	0	0	2	1	23257.9	3	1	0	1	123	0	2	0	51	1
94920	0	0	1	1	0	0	0	0	0	0	2	1	32724	1	4	225	4	30	0	2	0	58	2
94941	1	0	0	0	1	0	0	0	0	0	2	1	17617.9	3	2	270	4	74	0	2	0	28	1
94945	1	0	0	0	0	1	0	0	0	0	2	1	36195.7	3	4	0	1	102	0	2	0	29	1
94979	0	0	2	0	0	0	0	0	0	0	2	0	8683.82	1	1	90	4	102	0	2	0	66	1
94982	0	0	1	1	0	0	0	0	0	0	2	1	26004.2	2	2	0	4	39	0	2	0	32	2
95013	0	0	1	1	0	0	0	0	0	0	2	1	146482	1	2	480	3	377	0	2	0	56	1
95067	0	0	1	0	0	0	1	0	0	0	2	0	22527.3	1	1	0	4	23	0	2	0	55	2
95097	0	0	1	1	0	0	0	0	0	0	2	1	272499	1	3	45	3	268	0	2	0	66	2
95128	0	0	0	1	1	0	0	0	0	0	2	1	26004.2	1	1	0	4	0	1	2	0	33	2
95137	1	0	0	1	0	0	0	0	0	0	2	1	114411	2	2	0	3	144	0	2	0	53	2
95163	0	1	0	1	0	0	0	0	0	0	2	0	21756.9	1	3	140	2	48	0	2	0	68	1
95186	0	0	0	1	0	1	0	0	0	0	2	1	20179.9	1	1	150	2	26	0	2	0	28	2
95202	0	1	0	0	0	0	0	0	0	1	2	1	78396.6	3	0	0	3	1	0	2	0	23	2
95239	0	0	0	1	0	0	0	0	0	1	2	0	44042.2	1	2	120	1	11	0	2	0	23	2
95265	1	0	0	1	0	0	0	0	0	0	2	1	40358.9	2	1	180	1	0	0	2	0	46	2
95278	0	1	0	1	0	0	0	0	0	0	2	0	19525.9	1	0	0	1	0	0	2	0	43	2
95289	0	0	1	1	0	0	0	0	0	0	2	1	35094.2	2	1	60	1	306	0	2	0	56	2
95330	0	0	0	2	0	0	0	0	0	0	2	0	20781.5	2	2	0	4	7	0	2	0	77	2
95379	2	0	0	0	0	0	0	0	0	0	2	0	26046	1	1	0	4	47	1	2	0	59	1
95453	0	0	0	0	2	0	0	0	0	0	2	0	11352.5	1	0	0	1	37	0	2	0	39	1
95488	0	0	0	1	1	0	0	0	0	0	2	0	93137.9	1	3	90	3	0	0	2	0	21	2
95510	0	0	2	0	0	0	0	0	0	0	2	0	12749	1	1	0	2	306	0	2	0	51	2
95514	1	0	0	1	0	0	0	0	0	0	2	0	66932.8	1	4	0	1	0	0	2	0	35	1
95559	0	0	0	2	0	0	0	0	0	0	2	1	43683.9	2	3	0	3	48	1	2	0	42	2
95573	0	0	0	1	0	0	0	0	0	1	2	0	115955	3	1	0	3	0	0	2	0	23	1
95577	0	0	0	1	0	0	0	1	0	0	2	0	70721.9	1	2	0	3	306	1	2	0	63	2
95671	0	1	0	1	0	0	0	0	0	0	2	1	18461.9	1	2	0	1	205	0	2	0	66	2
95672	0	0	1	1	0	0	0	0	0	0	2	1	12842.9	1	3	0	4	3	0	2	0	75	1
95678	0	0	2	0	0	0	0	0	0	0	2	1	51340.1	2	1	120	4	0	0	2	0	34	1
95714	0	0	1	1	0	0	0	0	0	0	2	1	8837.79	1	3	0	4	69	0	2	0	63	2
95754	0	0	1	0	0	0	1	0	0	0	2	0	100289	1	2	0	3	247	0	2	0	33	1
95833	0	0	1	1	0	0	0	0	0	0	2	1	28271.2	2	2	60	1	354	0	2	0	61	1
95864	0	0	0	1	1	0	0	0	0	0	2	1	13606.2	2	1	0	4	119	0	2	0	73	1
95868	1	0	0	0	0	0	0	0	0	1	2	0	11665.5	1	1	0	3	79	0	2	0	80	1
95873	0	0	0	1	0	0	0	1	0	0	2	0	9707.45	2	3	0	3	50	0	2	0	76	1
95880	1	0	0	0	0	0	0	0	0	1	2	1	17572.4	2	3	0	3	0	0	2	0	69	2
95899	0	0	1	1	0	0	0	0	0	0	2	1	13600.2	2	2	0	2	5	0	2	0	62	1
95908	1	0	0	0	0	0	0	0	0	1	2	0	31475.6	1	2	0	1	78	0	2	0	69	1
95913	0	0	1	1	0	0	0	0	0	0	2	1	40979.7	1	4	180	3	105	0	2	0	80	2
95919	0	0	1	1	0	0	0	0	0	0	2	1	20078	1	2	0	3	432	0	2	0	47	1
96010	0	0	0	2	0	0	0	0	0	0	2	1	9195.74	3	3	0	4	304	1	2	0	64	1
96014	0	0	0	1	0	1	0	0	0	0	2	1	19616.1	2	2	0	2	365	0	2	0	36	2
96074	0	0	1	1	0	0	0	0	0	0	2	1	113674	1	3	100	3	288	0	2	0	34	2
96135	0	0	0	1	0	0	1	0	0	0	2	0	19912.3	1	1	0	4	41	0	2	0	73	2
96162	0	0	1	1	0	0	0	0	0	0	2	0	8751.87	2	3	0	1	141	0	2	0	60	2
96195	1	0	0	1	0	0	0	0	0	0	2	1	23068.4	1	3	0	3	4	0	2	0	80	1
96223	1	0	0	0	1	0	0	0	0	0	2	1	11860.4	1	1	960	4	40	1	2	0	70	1
96224	0	0	1	1	0	0	0	0	0	0	2	1	70180	1	2	240	3	63	0	2	0	59	2
96257	0	0	1	1	0	0	0	0	0	0	2	0	15690.2	2	1	0	1	56	0	2	0	32	2
96269	0	0	1	0	1	0	0	0	0	0	2	0	16154.7	1	2	0	1	22	0	2	0	33	2
96296	0	0	0	0	2	0	0	0	0	0	2	0	60603.8	2	2	0	3	141	1	2	0	72	2
96332	0	0	2	0	0	0	0	0	0	0	2	0	49540.9	1	1	360	3	208	1	2	0	49	1
96337	1	0	0	1	0	0	0	0	0	0	2	1	20403.4	3	2	0	1	81	0	2	0	20	1
96372	1	0	0	1	0	0	0	0	0	0	2	0	18596.1	1	0	840	2	162	1	2	0	50	1
96415	0	1	0	1	0	0	0	0	0	0	2	1	67214.2	1	2	120	1	102	0	2	0	36	1
96417	1	0	0	1	0	0	0	0	0	0	2	1	26665.4	1	1	75	2	25	0	2	0	33	2
96433	0	0	0	1	1	0	0	0	0	0	2	1	114297	1	3	0	3	32	0	2	0	35	2
96443	0	0	1	1	0	0	0	0	0	0	2	1	156022	3	1	60	3	133	0	2	0	24	2
96470	0	0	1	1	0	0	0	0	0	0	2	1	16254.7	1	2	0	3	104	1	2	0	47	1
96489	0	0	2	0	0	0	0	0	0	0	2	0	25986.7	1	0	0	1	19	0	2	0	57	2
96523	0	0	0	1	1	0	0	0	0	0	2	1	82217.4	3	1	0	1	67	0	2	0	21	2
96553	0	0	1	1	0	0	0	0	0	0	2	1	12486	1	2	30	2	0	0	2	0	58	1
96560	0	2	0	0	0	0	0	0	0	0	2	0	11419.7	2	0	0	4	96	1	2	0	71	1
96566	0	0	1	0	1	0	0	0	0	0	2	1	84997.7	3	2	0	3	262	0	2	0	23	1
96574	0	0	1	1	0	0	0	0	0	0	2	1	60020.5	1	2	180	3	93	0	2	0	39	2
96580	1	0	0	1	0	0	0	0	0	0	2	1	104461	1	2	300	3	4	0	2	0	27	1
96628	0	0	1	1	0	0	0	0	0	0	2	1	38140.4	3	3	0	3	74	0	2	0	32	1
96649	0	0	1	1	0	0	0	0	0	0	2	0	46465.7	1	1	0	4	198	0	2	0	51	1
96732	0	0	1	1	0	0	0	0	0	0	2	1	149820	1	3	0	3	341	0	2	0	57	1
96810	0	0	0	0	1	0	1	0	0	0	2	1	18728.3	1	1	360	2	112	0	2	0	39	2
96847	0	1	0	1	0	0	0	0	0	0	2	0	48857	1	0	0	4	96	0	2	0	44	2
96891	0	0	2	0	0	0	0	0	0	0	2	1	14548.6	1	0	60	4	241	1	2	0	41	1
96903	0	0	0	2	0	0	0	0	0	0	2	1	6242.62	1	2	0	2	122	1	2	0	51	1
96951	0	0	1	1	0	0	0	0	0	0	2	1	103875	3	3	0	3	6	0	2	0	36	2
96966	0	0	0	2	0	0	0	0	0	0	2	1	48550.5	1	4	90	3	338	1	2	0	25	2
96967	1	0	0	1	0	0	0	0	0	0	2	0	16232	3	0	0	2	29	0	2	0	21	2
96978	0	0	1	1	0	0	0	0	0	0	2	1	6006.8	1	2	180	4	0	1	2	0	60	1
97000	0	0	0	1	1	0	0	0	0	0	2	1	36569.3	1	0	50	2	102	0	2	0	33	1
97048	0	0	1	1	0	0	0	0	0	0	2	1	22304	3	2	0	4	65	1	2	0	34	2
97058	0	0	0	1	1	0	0	0	0	0	2	1	76616.6	1	1	0	3	9	0	2	0	80	2
97092	1	0	0	0	1	0	0	0	0	0	2	1	16756.5	3	3	60	4	183	0	2	0	31	2
97100	0	0	0	1	1	0	0	0	0	0	2	1	108738	3	3	120	3	483	0	2	0	22	2
97102	0	0	1	0	1	0	0	0	0	0	2	0	45963	1	0	0	1	4	0	2	0	70	2
97153	0	0	0	0	0	0	1	0	0	1	2	1	51705.5	2	2	240	3	54	0	2	0	30	1
97156	0	0	1	0	1	0	0	0	0	0	2	1	19137.7	1	2	60	2	116	0	2	0	45	2
97180	0	1	0	0	0	0	0	0	0	1	2	0	49813.7	1	0	0	3	246	0	2	0	80	2
97275	0	0	1	0	1	0	0	0	0	0	2	0	53386	1	1	0	4	192	1	2	0	39	2
97319	0	0	0	0	0	0	0	2	0	0	2	0	39662.7	1	4	360	3	204	1	2	0	32	1
97325	0	0	0	1	0	0	1	0	0	0	2	0	73457	1	2	0	1	97	0	2	0	27	2
97343	1	0	0	1	0	0	0	0	0	0	2	0	394721	1	1	80	3	272	0	2	0	57	2
97352	1	0	0	0	0	0	1	0	0	0	2	0	83947.5	1	2	60	3	171	0	2	0	45	1
97353	0	0	1	1	0	0	0	0	0	0	2	1	20211	2	2	90	3	83	0	2	0	80	1
97402	0	0	1	1	0	0	0	0	0	0	2	1	24758.4	3	2	120	2	74	0	2	0	23	2
97437	0	0	1	1	0	0	0	0	0	0	2	1	20541.7	1	2	150	2	171	0	2	0	48	1
97455	1	0	0	1	0	0	0	0	0	0	2	0	51936	2	2	60	3	108	0	2	0	80	2
97465	0	0	0	1	0	0	1	0	0	0	2	0	33800.2	1	3	0	1	387	0	2	0	38	1
97507	0	0	0	1	1	0	0	0	0	0	2	1	26817.7	3	2	0	1	6	0	2	0	20	2
97518	0	0	0	1	0	0	0	0	0	1	2	1	14868.7	1	2	0	3	138	0	2	0	80	1
97523	0	0	0	2	0	0	0	0	0	0	2	1	8508.61	2	4	120	3	1	0	2	0	80	1
97524	0	0	1	1	0	0	0	0	0	0	2	1	72883.3	1	3	120	3	4	0	2	0	44	2
97533	0	0	0	1	1	0	0	0	0	0	2	1	17451.4	1	1	120	2	0	0	2	0	30	1
97536	0	1	0	1	0	0	0	0	0	0	2	0	11556.3	1	0	0	3	0	0	2	0	80	1
97539	0	0	0	1	1	0	0	0	0	0	2	1	69809.7	1	2	0	3	216	0	2	0	41	1
97563	1	0	0	1	0	0	0	0	0	0	2	0	6213.47	1	0	0	1	3	1	2	0	61	2
97575	0	0	1	1	0	0	0	0	0	0	2	1	10900.4	3	2	240	3	180	0	2	0	24	2
97605	0	1	0	1	0	0	0	0	0	0	2	1	24070	2	2	0	3	323	1	2	0	67	2
97606	1	0	0	1	0	0	0	0	0	0	2	1	7710.91	1	0	0	4	237	0	2	0	80	2
97657	0	1	0	0	0	1	0	0	0	0	2	1	33002.2	1	2	90	3	102	0	2	0	60	2
97662	0	0	2	0	0	0	0	0	0	0	2	1	21744.9	1	1	240	3	2	0	2	0	73	1
97693	0	0	0	0	0	0	0	2	0	0	2	0	12847.5	2	0	0	4	0	1	2	0	80	1
97706	0	0	0	1	0	0	1	0	0	0	2	1	36270.4	1	2	0	1	2	1	2	0	50	1
97748	0	0	1	1	0	0	0	0	0	0	2	1	17018.7	2	1	0	2	116	0	2	0	50	2
97802	0	0	1	1	0	0	0	0	0	0	2	0	41377.7	1	3	0	3	198	0	2	0	71	1
97847	0	0	1	1	0	0	0	0	0	0	2	1	161214	1	2	60	3	29	0	2	0	65	2
97909	0	1	0	1	0	0	0	0	0	0	2	1	18503.5	1	1	0	2	24	0	2	0	45	2
97941	0	0	1	1	0	0	0	0	0	0	2	1	45504.8	1	2	60	1	0	0	2	0	28	2
97944	0	0	1	1	0	0	0	0	0	0	2	0	164921	1	2	0	3	173	1	2	0	63	2
97952	0	0	2	0	0	0	0	0	0	0	2	1	9494.21	1	0	0	2	0	0	2	0	57	1
97955	0	0	1	0	0	0	1	0	0	0	2	0	237954	2	3	600	3	108	0	2	0	65	1
97966	0	0	1	1	0	0	0	0	0	0	2	1	20953.1	3	2	30	3	0	0	2	0	54	2
97997	0	0	1	0	1	0	0	0	0	0	2	1	73397.7	1	2	0	3	105	0	2	0	70	2
98009	0	0	1	0	0	1	0	0	0	0	2	0	44358.7	2	1	480	3	160	1	2	0	57	1
98010	0	0	0	2	0	0	0	0	0	0	2	1	12856.7	1	0	0	2	55	0	2	0	27	2
98084	0	0	0	1	0	0	0	0	0	1	2	1	28995	2	2	0	3	4	0	2	0	80	2
98130	0	0	1	1	0	0	0	0	0	0	2	0	22528.7	1	2	60	3	5	0	2	0	68	1
98156	0	0	1	0	0	0	0	0	0	1	2	0	17503.2	2	1	0	1	69	0	2	0	46	2
98158	0	0	0	0	2	0	0	0	0	0	2	1	13198.7	1	1	0	4	134	1	2	0	69	1
98178	0	0	2	0	0	0	0	0	0	0	2	1	265330	1	2	64	3	0	0	2	0	47	1
98203	0	0	1	1	0	0	0	0	0	0	2	1	248772	3	3	180	3	254	0	2	0	35	1
98323	0	0	0	1	0	0	1	0	0	0	2	1	53908.4	1	1	90	3	358	0	2	0	31	2
98331	0	0	1	1	0	0	0	0	0	0	2	1	10762.6	1	0	180	2	51	0	2	0	64	2
98395	0	0	0	1	0	1	0	0	0	0	2	0	91778.3	1	2	0	3	94	1	2	0	24	2
98420	0	0	1	1	0	0	0	0	0	0	2	1	141528	1	3	360	3	231	0	2	0	27	2
98435	0	0	1	1	0	0	0	0	0	0	2	1	20824	3	4	240	4	0	0	2	0	21	2
98437	0	0	1	1	0	0	0	0	0	0	2	1	17904.4	3	4	0	4	149	1	2	0	32	2
98447	0	0	1	1	0	0	0	0	0	0	2	1	58335.9	1	2	0	3	249	0	2	0	32	1
98508	0	0	2	0	0	0	0	0	0	0	2	1	6733.94	1	1	240	2	0	0	2	0	62	1
98531	0	0	1	1	0	0	0	0	0	0	2	0	153934	3	2	540	3	0	0	2	0	20	2
98565	0	0	0	1	1	0	0	0	0	0	2	1	31176.3	2	2	0	3	108	1	2	0	57	2
98574	0	0	1	1	0	0	0	0	0	0	2	0	27477.9	1	1	0	4	5	1	2	0	56	2
98609	0	0	1	1	0	0	0	0	0	0	2	1	21412.5	1	2	210	1	48	0	2	0	62	2
98616	0	0	1	1	0	0	0	0	0	0	2	1	18279.2	1	2	0	2	181	0	2	0	44	2
98645	0	0	2	0	0	0	0	0	0	0	2	0	39175.1	2	2	0	3	146	0	2	0	75	2
98692	0	0	0	1	0	1	0	0	0	0	2	1	12711	3	2	40	4	0	0	2	0	25	1
98693	0	0	1	0	1	0	0	0	0	0	2	0	25611.7	2	0	0	1	97	0	2	0	56	2
98756	0	0	0	1	0	0	0	0	0	1	2	0	20129.7	2	2	0	3	12	0	2	0	80	1
98796	0	0	1	1	0	0	0	0	0	0	2	1	36513.5	3	2	180	4	32	0	2	0	21	2
98807	0	0	0	1	0	0	0	1	0	0	2	1	24272.6	1	2	0	1	40	0	2	0	29	2
98853	0	0	1	1	0	0	0	0	0	0	2	1	65359.7	2	1	720	3	112	0	2	0	73	1
98877	0	0	0	2	0	0	0	0	0	0	2	0	35130	1	1	0	2	111	0	2	0	39	1
98903	0	0	0	1	1	0	0	0	0	0	2	1	35026.2	1	2	0	1	427	0	2	0	73	2
98904	2	0	0	0	0	0	0	0	0	0	2	1	416874	1	1	210	3	215	0	2	0	51	2
98923	0	0	0	1	1	0	0	0	0	0	2	1	11939.9	2	3	0	4	216	1	2	0	48	2
99121	0	0	0	2	0	0	0	0	0	0	2	1	21057.4	1	4	0	1	0	0	2	0	20	2
99246	0	0	0	1	1	0	0	0	0	0	2	1	32802.9	1	1	0	4	0	0	2	0	39	2
99247	0	0	2	0	0	0	0	0	0	0	2	0	45508.5	3	1	0	3	200	0	2	0	23	1
99251	0	0	1	1	0	0	0	0	0	0	2	1	332786	1	2	0	3	1	0	2	0	45	1
99263	0	0	1	1	0	0	0	0	0	0	2	1	11282.3	1	0	0	2	76	0	2	0	50	2
99280	0	0	1	1	0	0	0	0	0	0	2	1	216728	1	2	0	3	146	1	2	0	31	1
99289	0	0	1	1	0	0	0	0	0	0	2	1	62405.1	2	2	0	3	137	0	2	0	64	2
99349	0	1	1	0	0	0	0	0	0	0	2	0	74572.9	1	0	0	3	0	0	2	0	37	1
99372	0	0	1	1	0	0	0	0	0	0	2	1	251700	2	0	90	3	476	0	2	0	67	2
99383	0	0	0	0	1	0	0	0	0	1	2	1	9320.54	2	3	0	4	69	0	2	0	75	2
99392	0	0	1	0	1	0	0	0	0	0	2	1	38483.6	1	1	0	4	196	1	2	0	48	2
99415	0	0	1	1	0	0	0	0	0	0	2	1	35832	1	2	60	4	0	0	2	0	73	2
99430	0	0	0	1	0	1	0	0	0	0	2	0	79032.3	1	2	0	1	93	1	2	0	36	1
99556	0	0	0	1	1	0	0	0	0	0	2	0	164558	1	3	0	3	96	0	2	0	62	2
99563	1	0	0	1	0	0	0	0	0	0	2	1	24870	2	1	0	4	3	0	2	0	52	1
99574	0	0	1	1	0	0	0	0	0	0	2	1	125218	1	3	0	3	298	0	2	0	63	1
99631	0	0	0	2	0	0	0	0	0	0	2	1	13344.5	1	1	75	2	134	0	2	0	40	1
99637	1	0	0	1	0	0	0	0	0	0	2	1	17203	1	2	75	2	108	0	2	0	30	1
99655	0	0	1	0	0	0	1	0	0	0	2	1	42502.7	3	1	0	4	0	0	2	0	38	1
99682	0	1	0	1	0	0	0	0	0	0	2	1	71078.7	1	2	0	3	102	0	2	0	80	1
99695	0	0	1	0	0	0	1	0	0	0	2	0	85777.5	1	3	60	3	457	1	2	0	37	2
99714	0	0	0	1	1	0	0	0	0	0	2	1	71312.9	1	2	120	3	144	0	2	0	35	2
99715	0	0	1	1	0	0	0	0	0	0	2	0	30112.7	3	2	0	4	30	0	2	0	24	2
99726	0	0	0	2	0	0	0	0	0	0	2	0	59032.1	2	4	0	3	100	0	2	0	77	2
99744	0	0	1	1	0	0	0	0	0	0	2	0	84725.3	2	3	0	3	172	1	2	0	51	2
99749	0	1	0	0	1	0	0	0	0	0	2	0	31523.8	1	3	0	4	0	0	2	0	33	2
99777	0	0	1	1	0	0	0	0	0	0	2	0	115822	3	1	0	3	1	0	2	0	21	1
99779	0	1	0	1	0	0	0	0	0	0	2	1	25404.4	1	1	0	1	33	1	2	0	41	2
99790	0	0	1	1	0	0	0	0	0	0	2	1	28437	3	2	120	2	24	0	2	0	24	1
99795	0	0	0	0	2	0	0	0	0	0	2	0	51876.6	3	1	90	1	74	1	2	0	21	2
99817	0	0	0	1	0	0	1	0	0	0	2	1	18578.4	1	2	120	4	134	0	2	0	57	2
99855	0	0	1	1	0	0	0	0	0	0	2	1	19640.3	1	2	0	4	42	0	2	0	34	1
99867	1	1	0	0	0	0	0	0	0	0	2	1	110145	3	2	0	3	68	0	2	0	29	1
99891	0	0	1	1	0	0	0	0	0	0	2	1	120801	1	2	0	3	129	0	2	0	36	2
99909	0	0	0	1	0	0	1	0	0	0	2	0	17196	1	0	0	1	117	0	2	0	42	1
99925	0	0	1	1	0	0	0	0	0	0	2	1	72668.7	1	1	180	1	170	0	2	0	38	1
99950	0	0	0	1	0	0	1	0	0	0	2	1	12924.8	2	2	90	4	35	0	2	0	80	1
99966	0	0	0	0	2	0	0	0	0	0	2	1	15451.1	1	2	0	2	12	0	2	0	46	2
100069	0	0	1	1	0	0	0	0	0	0	2	1	17885.2	3	1	210	2	64	0	2	0	20	2
100103	0	0	0	0	2	0	0	0	0	0	2	0	12817.8	1	0	0	1	0	0	2	0	61	1
100112	0	0	1	1	0	0	0	0	0	0	2	1	70149.8	1	0	180	1	186	0	2	0	57	2
100145	0	0	1	0	1	0	0	0	0	0	2	1	34313.7	1	0	150	1	144	0	2	0	45	2
100180	0	0	2	0	0	0	0	0	0	0	2	1	14329.9	2	2	30	4	313	0	2	0	45	1
100203	0	0	0	2	0	0	0	0	0	0	2	0	47243.5	1	3	90	4	339	1	2	0	39	1
100268	0	0	1	1	0	0	0	0	0	0	2	1	22055.1	1	1	360	2	216	0	2	0	60	2
100271	0	0	1	1	0	0	0	0	0	0	2	1	68579.2	2	3	60	3	23	0	2	0	36	2
100278	1	0	0	1	0	0	0	0	0	0	2	0	79986	1	2	0	3	165	0	2	0	75	2
100288	0	0	0	1	0	1	0	0	0	0	2	0	14002.5	1	3	0	2	72	0	2	0	43	2
100325	0	0	0	0	0	0	1	1	0	0	2	0	23576.8	1	1	0	2	13	0	2	0	35	2
100389	0	0	1	0	0	0	0	0	0	1	2	0	30327.7	3	2	0	4	0	1	2	0	55	2
100402	1	0	0	0	0	0	0	0	0	1	2	0	101242	1	3	0	3	60	0	2	0	51	2
100438	0	0	0	1	1	0	0	0	0	0	2	1	20472	3	2	360	1	105	0	2	0	22	2
100474	0	1	0	1	0	0	0	0	0	0	2	0	55253.7	1	3	0	3	217	1	2	0	67	2
100516	0	0	1	0	1	0	0	0	0	0	2	1	12352.5	1	2	0	1	114	0	2	0	61	1
100617	0	0	0	2	0	0	0	0	0	0	2	1	93068.6	1	1	0	3	499	0	2	0	76	1
100713	0	0	1	1	0	0	0	0	0	0	2	1	125026	2	2	105	3	78	0	2	0	38	2
100725	0	0	2	0	0	0	0	0	0	0	2	0	19710.7	1	3	0	2	0	0	2	0	67	2
100742	0	1	0	1	0	0	0	0	0	0	2	1	27280.4	1	1	0	4	11	0	2	0	34	1
100760	0	0	0	0	0	0	0	2	0	0	2	1	103134	2	0	180	3	148	0	2	0	63	2
100782	1	0	1	0	0	0	0	0	0	0	2	1	82606.9	3	2	0	3	152	0	2	0	39	1
100821	0	0	1	0	0	0	0	0	0	1	2	1	17056.9	1	2	0	1	72	0	2	0	68	2
100829	0	0	0	2	0	0	0	0	0	0	2	0	19950	1	0	180	4	3	0	2	0	43	1
100890	0	0	0	2	0	0	0	0	0	0	2	0	8750.82	2	0	0	4	28	0	2	0	68	2
100915	0	0	0	2	0	0	0	0	0	0	2	0	159258	1	4	0	3	337	0	2	0	67	1
100929	1	0	0	1	0	0	0	0	0	0	2	0	39945.7	3	2	0	4	53	0	2	0	40	2
101026	0	0	2	0	0	0	0	0	0	0	2	1	9621.02	2	0	180	1	8	0	2	0	61	2
101069	1	0	0	1	0	0	0	0	0	0	2	1	19453.5	2	2	180	4	0	0	2	0	32	1
101084	0	0	1	1	0	0	0	0	0	0	2	1	219801	2	2	0	3	196	0	2	0	46	2
101118	0	0	1	1	0	0	0	0	0	0	2	1	32162.5	3	1	120	1	172	0	2	0	26	1
101123	2	0	0	0	0	0	0	0	0	0	2	0	162335	1	1	0	3	330	0	2	0	59	2
101124	0	1	0	1	0	0	0	0	0	0	2	0	65304.1	1	3	0	3	411	0	2	0	76	1
101163	2	0	0	0	0	0	0	0	0	0	2	0	8750.82	2	2	0	4	51	0	2	0	60	2
101164	0	0	1	0	0	1	0	0	0	0	2	1	21637.8	3	2	0	2	132	0	2	0	26	2
101183	0	0	0	2	0	0	0	0	0	0	2	0	45657.7	1	4	0	3	292	0	2	0	80	2
101200	0	0	0	2	0	0	0	0	0	0	2	1	13666.3	1	2	0	3	0	0	2	0	73	1
101247	0	0	0	2	0	0	0	0	0	0	2	1	17845.8	1	2	120	2	49	0	2	0	38	1
101320	0	0	1	1	0	0	0	0	0	0	2	1	73692	1	3	40	3	158	0	2	0	80	1
101339	0	1	0	0	1	0	0	0	0	0	2	0	6964.95	1	1	0	1	108	1	2	0	63	1
101356	0	0	1	1	0	0	0	0	0	0	2	1	174957	1	1	240	3	291	0	2	0	54	2
101366	0	0	1	1	0	0	0	0	0	0	2	1	27705	1	2	90	2	0	0	2	0	52	2
101378	0	0	1	1	0	0	0	0	0	0	2	1	32913.7	1	1	0	2	241	0	2	0	34	2
101405	0	0	1	1	0	0	0	0	0	0	2	1	34446.3	2	2	0	4	105	0	2	0	56	2
101426	0	0	0	2	0	0	0	0	0	0	2	1	21250.9	2	4	0	4	113	0	2	0	41	2
101454	2	0	0	0	0	0	0	0	0	0	2	0	33644.8	2	1	180	1	218	1	2	0	55	2
101455	2	0	0	0	0	0	0	0	0	0	2	0	15672.3	2	1	0	1	458	0	2	0	66	2
101483	0	0	1	1	0	0	0	0	0	0	2	1	16248.1	1	0	0	2	134	0	2	0	70	1
101484	0	0	1	1	0	0	0	0	0	0	2	1	156305	1	1	0	3	164	0	2	0	49	1
101490	0	0	1	1	0	0	0	0	0	0	2	1	42334.6	1	2	0	3	8	0	2	0	78	2
101513	0	0	1	1	0	0	0	0	0	0	2	0	64119.3	3	2	0	3	3	1	2	0	35	1
101527	0	0	0	2	0	0	0	0	0	0	2	1	10858	1	0	0	1	175	0	2	0	61	1
101580	0	0	0	2	0	0	0	0	0	0	2	1	9558.14	1	2	300	4	104	0	2	0	61	1
101587	0	0	2	0	0	0	0	0	0	0	2	1	21867.9	2	3	135	4	10	0	2	0	76	2
101604	1	1	0	0	0	0	0	0	0	0	2	0	24297.5	3	0	0	4	3	0	2	0	22	1
101625	0	1	0	0	0	0	1	0	0	0	2	0	23333.4	3	1	0	4	0	0	2	0	21	1
101649	0	0	0	1	0	1	0	0	0	0	2	1	174018	2	3	0	3	426	1	2	0	40	2
101661	0	0	1	1	0	0	0	0	0	0	2	1	13400.9	1	1	0	1	67	0	2	0	61	2
101668	0	1	0	1	0	0	0	0	0	0	2	1	24320.9	1	1	0	2	79	0	2	0	38	1
101671	0	0	0	2	0	0	0	0	0	0	2	1	33955.4	2	1	120	4	26	0	2	0	55	2
101700	0	0	1	0	1	0	0	0	0	0	2	0	42632.2	2	2	0	3	92	0	2	0	80	2
101709	0	0	1	1	0	0	0	0	0	0	2	1	53178.9	1	2	300	1	0	0	2	0	23	2
101725	0	0	0	0	0	0	2	0	0	0	2	1	11704.5	1	0	120	2	32	0	2	0	59	2
101742	0	0	0	2	0	0	0	0	0	0	2	1	11341.7	3	3	0	3	114	0	2	0	37	1
101829	1	0	0	1	0	0	0	0	0	0	2	0	104496	1	2	0	3	108	0	2	0	63	1
101843	0	2	0	0	0	0	0	0	0	0	2	0	50299.1	2	1	0	3	201	0	2	0	77	2
101853	0	0	0	1	0	0	0	1	0	0	2	0	47281.1	1	1	120	1	0	0	2	0	30	1
101870	0	0	1	1	0	0	0	0	0	0	2	1	302725	1	0	150	3	0	0	2	0	66	2
101876	0	0	0	1	0	0	1	0	0	0	2	1	32802.9	1	1	0	4	121	0	2	0	38	2
101919	0	0	2	0	0	0	0	0	0	0	2	1	25235.3	1	2	0	2	87	1	2	0	33	1
101976	0	0	0	2	0	0	0	0	0	0	2	0	35147.7	1	2	0	2	82	0	2	0	38	1
102028	0	0	0	0	0	1	0	0	0	1	2	1	17301.5	3	2	0	2	0	0	2	0	24	1
102064	0	0	0	1	0	1	0	0	0	0	2	1	47691	1	0	0	1	62	0	2	0	35	2
102101	0	1	0	0	0	1	0	0	0	0	2	0	58389.4	3	1	45	1	35	0	2	0	20	1
102116	0	0	2	0	0	0	0	0	0	0	2	1	18690.7	1	3	0	4	2	0	2	0	75	2
102117	0	0	1	1	0	0	0	0	0	0	2	1	21821.3	1	0	0	2	180	0	2	0	74	1
102153	0	0	1	1	0	0	0	0	0	0	2	1	18252.2	2	2	60	1	0	0	2	0	77	2
102184	0	0	0	2	0	0	0	0	0	0	2	1	9596.92	1	2	0	2	1	0	2	0	25	2
102196	0	1	1	0	0	0	0	0	0	0	2	1	106978	1	0	0	3	267	0	2	0	38	2
102223	0	0	1	1	0	0	0	0	0	0	2	1	109810	1	2	90	3	72	0	2	0	36	2
102248	1	0	1	0	0	0	0	0	0	0	2	1	15386	1	0	240	2	91	1	2	0	48	1
102301	0	0	1	1	0	0	0	0	0	0	2	0	12941.6	2	0	0	3	104	0	2	0	78	1
102322	0	0	1	1	0	0	0	0	0	0	2	1	31949	3	1	90	4	108	0	2	0	45	1
102350	0	0	1	1	0	0	0	0	0	0	2	0	25243.6	1	1	0	1	89	0	2	0	36	1
102380	0	0	1	1	0	0	0	0	0	0	2	0	44505.4	1	2	180	4	0	0	2	0	26	2
102389	0	0	0	2	0	0	0	0	0	0	2	1	11623.5	2	1	0	4	336	0	2	0	71	2
102401	0	0	1	1	0	0	0	0	0	0	2	0	31046.2	1	4	0	1	72	0	2	0	44	2
102411	0	0	2	0	0	0	0	0	0	0	2	0	43005	1	1	0	3	212	0	2	0	80	1
102472	0	0	0	1	0	0	1	0	0	0	2	1	20356.2	1	3	180	4	79	0	2	0	41	1
102475	0	0	0	1	1	0	0	0	0	0	2	0	23836.9	1	3	0	1	5	1	2	0	38	1
102508	1	0	0	0	0	0	0	0	0	1	2	0	11388.5	1	0	0	4	33	0	2	0	68	2
102556	0	0	0	0	2	0	0	0	0	0	2	1	22960.2	1	2	0	1	205	1	2	0	50	1
102581	0	0	1	0	0	0	1	0	0	0	2	1	24870	1	2	120	4	181	1	2	0	50	1
102598	0	0	2	0	0	0	0	0	0	0	2	1	14793.5	2	1	0	2	53	0	2	0	75	2
102606	0	0	0	0	2	0	0	0	0	0	2	0	9686.75	2	1	0	4	0	0	2	0	65	1
102612	0	0	1	1	0	0	0	0	0	0	2	0	37015.5	1	2	0	3	93	1	2	0	33	1
102649	0	0	0	1	0	1	0	0	0	0	2	0	18902.4	1	1	0	4	20	1	2	0	57	1
102657	1	0	0	1	0	0	0	0	0	0	2	1	163858	1	3	0	3	135	0	2	0	68	2
102685	0	0	1	1	0	0	0	0	0	0	2	1	24113.4	1	2	0	3	239	1	2	0	39	1
102706	0	0	0	1	0	0	0	0	0	1	2	1	19243.8	1	3	0	2	116	1	2	0	40	1
[truncated: 1,264 more rows]
